# Supplementary material for: Coiled-coil heterodimer-based recruitment of an exonuclease to CRISPR/Cas for enhanced gene editing
Source: Nat Commun. 2022 Jun 23;13:3604. doi: 10.1038/s41467-022-31386-1 (PMC9226073; doi:10.1038/s41467-022-31386-1)
Supplement: Supplementary file 3 — Source Data file [file 41467_2022_31386_MOESM3_ESM.xls]

## Sheet: Fig1 P values
b											e											f											g
Within each column, compare rows (simple effects within columns)											Within each column, compare rows (simple effects within columns)											Within each column, compare rows (simple effects within columns)											Within each column, compare rows (simple effects within columns)
Number of families	3										Number of families	3										Number of families	3										Number of families	3
Number of comparisons per family	10										Number of comparisons per family	10										Number of comparisons per family	10										Number of comparisons per family	10
Alpha	0.05										Alpha	0.05										Alpha	0.05										Alpha	0.05
Tukey's multiple comparisons test	Mean Diff,	95,00% CI of diff,	Significant?	Summary	Adjusted P Value						Tukey's multiple comparisons test	Mean Diff,	95,00% CI of diff,	Significant?	Summary	Adjusted P Value						Tukey's multiple comparisons test	Mean Diff,	95,00% CI of diff,	Significant?	Summary	Adjusted P Value						Tukey's multiple comparisons test	Mean Diff,	95,00% CI of diff,	Significant?	Summary	Adjusted P Value
MYD88											MYD88											MYD88											MYD88
blank vs. Cas9	-12.6	-18,62 to -6,581	Yes	****	<0,0001						pcDNA3 vs. Cas9	-10.67	-19,91 to -1,419	Yes	*	0.0379						pcDNA3 vs. Cas9	-10.67	-14,99 to -6,346	Yes	****	<0,0001						pcDNA3 vs. Cas9	-10.67	-14,93 to -6,406	Yes	****	<0,0001
blank vs. Cas9+ExoI	-18.4	-24,42 to -12,38	Yes	****	<0,0001						pcDNA3 vs. Cas9+ExoI	-18.33	-31,90 to -4,762	Yes	*	0.0279						pcDNA3 vs. Cas9+mTREX2	-19.17	-23,49 to -14,85	Yes	****	<0,0001						pcDNA3 vs. Cas9+ExoIII	-21	-25,26 to -16,74	Yes	****	<0,0001
blank vs. Cas9+mTREX2	-18.33	-24,35 to -12,31	Yes	****	<0,0001						pcDNA3 vs. CCExo (P4P3)	-30.33	-37,12 to -23,55	Yes	**	0.0012						pcDNA3 vs. CCExo (P4P3)	-42	-46,32 to -37,68	Yes	****	<0,0001						pcDNA3 vs. CCExo (P4P3)	-42.67	-46,93 to -38,41	Yes	****	<0,0001
blank vs. Cas9+EXOIII	-19.33	-25,35 to -13,31	Yes	****	<0,0001						pcDNA3 vs. CCExo (P3P4)	-25.67	-32,45 to -18,88	Yes	**	0.0029						pcDNA3 vs. CCExo (P3P4)	-44.67	-48,99 to -40,35	Yes	****	<0,0001						pcDNA3 vs. CCExo (P3P4)	-46	-50,26 to -41,74	Yes	****	<0,0001
Cas9 vs. Cas9+ExoI	-5.8	-11,82 to 0,2194	No	ns	0.0632						Cas9 vs. Cas9+ExoI	-7.667	-29,58 to 14,25	No	ns	0.3183						Cas9 vs. Cas9+mTREX2	-8.5	-12,82 to -4,179	Yes	****	<0,0001						Cas9 vs. Cas9+ExoIII	-10.33	-14,59 to -6,073	Yes	****	<0,0001
Cas9 vs. Cas9+mTREX2	-5.733	-11,75 to 0,2861	No	ns	0.0678						Cas9 vs. CCExo (P4P3)	-19.67	-33,24 to -6,096	Yes	*	0.0243						Cas9 vs. CCExo (P4P3)	-31.33	-35,65 to -27,01	Yes	****	<0,0001						Cas9 vs. CCExo (P4P3)	-32	-36,26 to -27,74	Yes	****	<0,0001
Cas9 vs. Cas9+EXOIII	-6.733	-12,75 to -0,7139	Yes	*	0.0224						Cas9 vs. CCExo (P3P4)	-15	-30,39 to 0,3882	No	ns	0.0525						Cas9 vs. CCExo (P3P4)	-34	-38,32 to -29,68	Yes	****	<0,0001						Cas9 vs. CCExo (P3P4)	-35.33	-39,59 to -31,07	Yes	****	<0,0001
Cas9+ExoI vs. Cas9+mTREX2	0.06667	-5,953 to 6,086	No	ns	>0,9999						Cas9+ExoI vs. CCExo (P4P3)	-12	-28,02 to 4,017	No	ns	0.0865						Cas9+mTREX2 vs. CCExo (P4P3)	-22.83	-27,15 to -18,51	Yes	****	<0,0001						Cas9+ExoIII vs. CCExo (P4P3)	-21.67	-25,93 to -17,41	Yes	****	<0,0001
Cas9+ExoI vs. Cas9+EXOIII	-0.9333	-6,953 to 5,086	No	ns	0.9911						Cas9+ExoI vs. CCExo (P3P4)	-7.333	-14,12 to -0,5478	Yes	*	0.043						Cas9+mTREX2 vs. CCExo (P3P4)	-25.5	-29,82 to -21,18	Yes	****	<0,0001						Cas9+ExoIII vs. CCExo (P3P4)	-25	-29,26 to -20,74	Yes	****	<0,0001
Cas9+mTREX2 vs. Cas9+EXOIII	-1	-7,019 to 5,019	No	ns	0.9885						CCExo (P4P3) vs. CCExo (P3P4)	4.667	-5,592 to 14,93	No	ns	0.2102						CCExo (P4P3) vs. CCExo (P3P4)	-2.667	-6,987 to 1,654	No	ns	0.3977						CCExo (P4P3) vs. CCExo (P3P4)	-3.333	-7,594 to 0,9269	No	ns	0.1829
EMX1											EMX1											EMX1											EMX1
blank vs. Cas9	-8.5	-14,52 to -2,481	Yes	**	0.0025						pcDNA3 vs. Cas9	-9	-13,44 to -4,558	Yes	*	0.0128						pcDNA3 vs. Cas9	-9	-13,32 to -4,679	Yes	****	<0,0001						pcDNA3 vs. Cas9	-9	-13,26 to -4,740	Yes	****	<0,0001
blank vs. Cas9+ExoI	-15.67	-21,69 to -9,647	Yes	****	<0,0001						pcDNA3 vs. Cas9+ExoI	-13	-21,88 to -4,116	Yes	*	0.0239						pcDNA3 vs. Cas9+mTREX2	-14	-18,32 to -9,679	Yes	****	<0,0001						pcDNA3 vs. Cas9+ExoIII	-16.07	-20,33 to -11,81	Yes	****	<0,0001
blank vs. Cas9+mTREX2	-12.53	-18,55 to -6,514	Yes	****	<0,0001						pcDNA3 vs. CCExo (P4P3)	-19.27	-35,29 to -3,242	Yes	*	0.035						pcDNA3 vs. CCExo (P4P3)	-21.67	-25,99 to -17,35	Yes	****	<0,0001						pcDNA3 vs. CCExo (P4P3)	-29.17	-33,43 to -24,91	Yes	****	<0,0001
blank vs. Cas9+EXOIII	-24	-30,02 to -17,98	Yes	****	<0,0001						pcDNA3 vs. CCExo (P3P4)	-17.17	-44,94 to 10,60	No	ns	0.1231						pcDNA3 vs. CCExo (P3P4)	-21.17	-25,49 to -16,85	Yes	****	<0,0001						pcDNA3 vs. CCExo (P3P4)	-28.33	-32,59 to -24,07	Yes	****	<0,0001
Cas9 vs. Cas9+ExoI	-7.167	-13,19 to -1,147	Yes	*	0.0134						Cas9 vs. Cas9+ExoI	-4	-8,442 to 0,4422	No	ns	0.0611						Cas9 vs. Cas9+mTREX2	-5	-9,321 to -0,6792	Yes	*	0.017						Cas9 vs. Cas9+ExoIII	-7.067	-11,33 to -2,806	Yes	***	0.0004
Cas9 vs. Cas9+mTREX2	-4.033	-10,05 to 1,986	No	ns	0.3174						Cas9 vs. CCExo (P4P3)	-10.27	-21,86 to 1,329	No	ns	0.0631						Cas9 vs. CCExo (P4P3)	-12.67	-16,99 to -8,346	Yes	****	<0,0001						Cas9 vs. CCExo (P4P3)	-20.17	-24,43 to -15,91	Yes	****	<0,0001
Cas9 vs. Cas9+EXOIII	-15.5	-21,52 to -9,481	Yes	****	<0,0001						Cas9 vs. CCExo (P3P4)	-8.167	-31,92 to 15,58	No	ns	0.3266						Cas9 vs. CCExo (P3P4)	-12.17	-16,49 to -7,846	Yes	****	<0,0001						Cas9 vs. CCExo (P3P4)	-19.33	-23,59 to -15,07	Yes	****	<0,0001
Cas9+ExoI vs. Cas9+mTREX2	3.133	-2,886 to 9,153	No	ns	0.5643						Cas9+ExoI vs. CCExo (P4P3)	-6.267	-13,45 to 0,9145	No	ns	0.0649						Cas9+mTREX2 vs. CCExo (P4P3)	-7.667	-11,99 to -3,346	Yes	***	0.0001						Cas9+ExoIII vs. CCExo (P4P3)	-13.1	-17,36 to -8,840	Yes	****	<0,0001
Cas9+ExoI vs. Cas9+EXOIII	-8.333	-14,35 to -2,314	Yes	**	0.0031						Cas9+ExoI vs. CCExo (P3P4)	-4.167	-24,07 to 15,74	No	ns	0.6026						Cas9+mTREX2 vs. CCExo (P3P4)	-7.167	-11,49 to -2,846	Yes	***	0.0004						Cas9+ExoIII vs. CCExo (P3P4)	-12.27	-16,53 to -8,006	Yes	****	<0,0001
Cas9+mTREX2 vs. Cas9+EXOIII	-11.47	-17,49 to -5,447	Yes	****	<0,0001						CCExo (P4P3) vs. CCExo (P3P4)	2.1	-13,18 to 17,38	No	ns	0.8189						CCExo (P4P3) vs. CCExo (P3P4)	0.5	-3,821 to 4,821	No	ns	0.9971						CCExo (P4P3) vs. CCExo (P3P4)	0.8333	-3,427 to 5,094	No	ns	0.9788
VEGFα											VEGF											VEGF											VEGF
blank vs. Cas9	-13.2	-19,22 to -7,181	Yes	****	<0,0001						pcDNA3 vs. Cas9	-9.433	-16,12 to -2,750	Yes	*	0.0256						pcDNA3 vs. Cas9	-9.433	-13,75 to -5,113	Yes	****	<0,0001						pcDNA3 vs. Cas9	-9.433	-13,69 to -5,173	Yes	****	<0,0001
blank vs. Cas9+ExoI	-19.27	-25,29 to -13,25	Yes	****	<0,0001						pcDNA3 vs. Cas9+ExoI	-19.1	-25,27 to -12,93	Yes	**	0.0056						pcDNA3 vs. Cas9+mTREX2	-15.93	-20,25 to -11,61	Yes	****	<0,0001						pcDNA3 vs. Cas9+ExoIII	-19.07	-23,33 to -14,81	Yes	****	<0,0001
blank vs. Cas9+mTREX2	-15.9	-21,92 to -9,881	Yes	****	<0,0001						pcDNA3 vs. CCExo (P4P3)	-35.23	-45,71 to -24,76	Yes	**	0.0044						pcDNA3 vs. CCExo (P4P3)	-17.73	-22,05 to -13,41	Yes	****	<0,0001						pcDNA3 vs. CCExo (P4P3)	-33.57	-37,83 to -29,31	Yes	****	<0,0001
blank vs. Cas9+EXOIII	-25.1	-31,12 to -19,08	Yes	****	<0,0001						pcDNA3 vs. CCExo (P3P4)	-16.03	-31,87 to -0,2006	Yes	*	0.0488						pcDNA3 vs. CCExo (P3P4)	-21.7	-26,02 to -17,38	Yes	****	<0,0001						pcDNA3 vs. CCExo (P3P4)	-36	-40,26 to -31,74	Yes	****	<0,0001
Cas9 vs. Cas9+ExoI	-6.067	-12,09 to -0,04728	Yes	*	0.0475						Cas9 vs. Cas9+ExoI	-9.667	-18,74 to -0,5918	Yes	*	0.0443						Cas9 vs. Cas9+mTREX2	-6.5	-10,82 to -2,179	Yes	**	0.0012						Cas9 vs. Cas9+ExoIII	-9.633	-13,89 to -5,373	Yes	****	<0,0001
Cas9 vs. Cas9+mTREX2	-2.7	-8,719 to 3,319	No	ns	0.6926						Cas9 vs. CCExo (P4P3)	-25.8	-36,05 to -15,55	Yes	**	0.0087						Cas9 vs. CCExo (P4P3)	-8.3	-12,62 to -3,979	Yes	****	<0,0001						Cas9 vs. CCExo (P4P3)	-24.13	-28,39 to -19,87	Yes	****	<0,0001
Cas9 vs. Cas9+EXOIII	-11.9	-17,92 to -5,881	Yes	****	<0,0001						Cas9 vs. CCExo (P3P4)	-6.6	-27,38 to 14,18	No	ns	0.3661						Cas9 vs. CCExo (P3P4)	-12.27	-16,59 to -7,946	Yes	****	<0,0001						Cas9 vs. CCExo (P3P4)	-26.57	-30,83 to -22,31	Yes	****	<0,0001
Cas9+ExoI vs. Cas9+mTREX2	3.367	-2,653 to 9,386	No	ns	0.4954						Cas9+ExoI vs. CCExo (P4P3)	-16.13	-32,52 to 0,2567	No	ns	0.0515						Cas9+mTREX2 vs. CCExo (P4P3)	-1.8	-6,121 to 2,521	No	ns	0.7466						Cas9+ExoIII vs. CCExo (P4P3)	-14.5	-18,76 to -10,24	Yes	****	<0,0001
Cas9+ExoI vs. Cas9+EXOIII	-5.833	-11,85 to 0,1861	No	ns	0.0611						Cas9+ExoI vs. CCExo (P3P4)	3.067	-8,764 to 14,90	No	ns	0.4775						Cas9+mTREX2 vs. CCExo (P3P4)	-5.767	-10,09 to -1,446	Yes	**	0.0046						Cas9+ExoIII vs. CCExo (P3P4)	-16.93	-21,19 to -12,67	Yes	****	<0,0001
Cas9+mTREX2 vs. Cas9+EXOIII	-9.2	-15,22 to -3,181	Yes	**	0.001						CCExo (P4P3) vs. CCExo (P3P4)	19.2	-6,748 to 45,15	No	ns	0.0885						CCExo (P4P3) vs. CCExo (P3P4)	-3.967	-8,287 to 0,3541	No	ns	0.084						CCExo (P4P3) vs. CCExo (P3P4)	-2.433	-6,694 to 1,827	No	ns	0.4747
Test details	Mean 1	Mean 2	Mean Diff,	SE of diff,	N1	N2	q	DF			Test details	Mean 1	Mean 2	Mean Diff,	SE of diff,	N1	N2	q	DF			Test details	Mean 1	Mean 2	Mean Diff,	SE of diff,	N1	N2	q	DF			Test details	Mean 1	Mean 2	Mean Diff,	SE of diff,	N1	N2	q	DF
MYD88											MYD88											MYD88											MYD88
blank vs. Cas9	0	12.6	-12.6	2.075	3	3	8.587	30			pcDNA3 vs. Cas9	0	10.67	-10.67	1.202	3	3	12.55	2			pcDNA3 vs. Cas9	0	10.67	-10.67	1.49	3	3	10.13	30			pcDNA3 vs. Cas9	0	10.67	-10.67	1.469	3	3	10.27	30
blank vs. Cas9+ExoI	0	18.4	-18.4	2.075	3	3	12.54	30			pcDNA3 vs. Cas9+ExoI	0	18.33	-18.33	1.764	3	3	14.7	2			pcDNA3 vs. Cas9+mTREX2	0	19.17	-19.17	1.49	3	3	18.2	30			pcDNA3 vs. Cas9+ExoIII	0	21	-21	1.469	3	3	20.22	30
blank vs. Cas9+mTREX2	0	18.33	-18.33	2.075	3	3	12.49	30			pcDNA3 vs. CCExo (P4P3)	0	30.33	-30.33	0.8819	3	3	48.64	2			pcDNA3 vs. CCExo (P4P3)	0	42	-42	1.49	3	3	39.87	30			pcDNA3 vs. CCExo (P4P3)	0	42.67	-42.67	1.469	3	3	41.08	30
blank vs. Cas9+EXOIII	0	19.33	-19.33	2.075	3	3	13.18	30			pcDNA3 vs. CCExo (P3P4)	0	25.67	-25.67	0.8819	3	3	41.16	2			pcDNA3 vs. CCExo (P3P4)	0	44.67	-44.67	1.49	3	3	42.41	30			pcDNA3 vs. CCExo (P3P4)	0	46	-46	1.469	3	3	44.29	30
Cas9 vs. Cas9+ExoI	12.6	18.4	-5.8	2.075	3	3	3.953	30			Cas9 vs. Cas9+ExoI	10.67	18.33	-7.667	2.848	3	3	3.807	2			Cas9 vs. Cas9+mTREX2	10.67	19.17	-8.5	1.49	3	3	8.07	30			Cas9 vs. Cas9+ExoIII	10.67	21	-10.33	1.469	3	3	9.95	30
Cas9 vs. Cas9+mTREX2	12.6	18.33	-5.733	2.075	3	3	3.907	30			Cas9 vs. CCExo (P4P3)	10.67	30.33	-19.67	1.764	3	3	15.77	2			Cas9 vs. CCExo (P4P3)	10.67	42	-31.33	1.49	3	3	29.75	30			Cas9 vs. CCExo (P4P3)	10.67	42.67	-32	1.469	3	3	30.81	30
Cas9 vs. Cas9+EXOIII	12.6	19.33	-6.733	2.075	3	3	4.589	30			Cas9 vs. CCExo (P3P4)	10.67	25.67	-15	2	3	3	10.61	2			Cas9 vs. CCExo (P3P4)	10.67	44.67	-34	1.49	3	3	32.28	30			Cas9 vs. CCExo (P3P4)	10.67	46	-35.33	1.469	3	3	34.02	30
Cas9+ExoI vs. Cas9+mTREX2	18.4	18.33	0.06667	2.075	3	3	0.04543	30			Cas9+ExoI vs. CCExo (P4P3)	18.33	30.33	-12	2.082	3	3	8.152	2			Cas9+mTREX2 vs. CCExo (P4P3)	19.17	42	-22.83	1.49	3	3	21.68	30			Cas9+ExoIII vs. CCExo (P4P3)	21	42.67	-21.67	1.469	3	3	20.86	30
Cas9+ExoI vs. Cas9+EXOIII	18.4	19.33	-0.9333	2.075	3	3	0.636	30			Cas9+ExoI vs. CCExo (P3P4)	18.33	25.67	-7.333	0.8819	3	3	11.76	2			Cas9+mTREX2 vs. CCExo (P3P4)	19.17	44.67	-25.5	1.49	3	3	24.21	30			Cas9+ExoIII vs. CCExo (P3P4)	21	46	-25	1.469	3	3	24.07	30
Cas9+mTREX2 vs. Cas9+EXOIII	18.33	19.33	-1	2.075	3	3	0.6815	30			CCExo (P4P3) vs. CCExo (P3P4)	30.33	25.67	4.667	1.333	3	3	4.95	2			CCExo (P4P3) vs. CCExo (P3P4)	42	44.67	-2.667	1.49	3	3	2.532	30			CCExo (P4P3) vs. CCExo (P3P4)	42.67	46	-3.333	1.469	3	3	3.21	30
EMX1											EMX1											EMX1											EMX1
blank vs. Cas9	0	8.5	-8.5	2.075	3	3	5.793	30			pcDNA3 vs. Cas9	0	9	-9	0.5774	3	3	22.05	2			pcDNA3 vs. Cas9	0	9	-9	1.49	3	3	8.544	30			pcDNA3 vs. Cas9	0	9	-9	1.469	3	3	8.666	30
blank vs. Cas9+ExoI	0	15.67	-15.67	2.075	3	3	10.68	30			pcDNA3 vs. Cas9+ExoI	0	13	-13	1.155	3	3	15.92	2			pcDNA3 vs. Cas9+mTREX2	0	14	-14	1.49	3	3	13.29	30			pcDNA3 vs. Cas9+ExoIII	0	16.07	-16.07	1.469	3	3	15.47	30
blank vs. Cas9+mTREX2	0	12.53	-12.53	2.075	3	3	8.541	30			pcDNA3 vs. CCExo (P4P3)	0	19.27	-19.27	2.083	3	3	13.08	2			pcDNA3 vs. CCExo (P4P3)	0	21.67	-21.67	1.49	3	3	20.57	30			pcDNA3 vs. CCExo (P4P3)	0	29.17	-29.17	1.469	3	3	28.08	30
blank vs. Cas9+EXOIII	0	24	-24	2.075	3	3	16.36	30			pcDNA3 vs. CCExo (P3P4)	0	17.17	-17.17	3.609	3	3	6.726	2			pcDNA3 vs. CCExo (P3P4)	0	21.17	-21.17	1.49	3	3	20.1	30			pcDNA3 vs. CCExo (P3P4)	0	28.33	-28.33	1.469	3	3	27.28	30
Cas9 vs. Cas9+ExoI	8.5	15.67	-7.167	2.075	3	3	4.884	30			Cas9 vs. Cas9+ExoI	9	13	-4	0.5774	3	3	9.798	2			Cas9 vs. Cas9+mTREX2	9	14	-5	1.49	3	3	4.747	30			Cas9 vs. Cas9+ExoIII	9	16.07	-7.067	1.469	3	3	6.804	30
Cas9 vs. Cas9+mTREX2	8.5	12.53	-4.033	2.075	3	3	2.749	30			Cas9 vs. CCExo (P4P3)	9	19.27	-10.27	1.507	3	3	9.634	2			Cas9 vs. CCExo (P4P3)	9	21.67	-12.67	1.49	3	3	12.03	30			Cas9 vs. CCExo (P4P3)	9	29.17	-20.17	1.469	3	3	19.42	30
Cas9 vs. Cas9+EXOIII	8.5	24	-15.5	2.075	3	3	10.56	30			Cas9 vs. CCExo (P3P4)	9	17.17	-8.167	3.087	3	3	3.742	2			Cas9 vs. CCExo (P3P4)	9	21.17	-12.17	1.49	3	3	11.55	30			Cas9 vs. CCExo (P3P4)	9	28.33	-19.33	1.469	3	3	18.62	30
Cas9+ExoI vs. Cas9+mTREX2	15.67	12.53	3.133	2.075	3	3	2.135	30			Cas9+ExoI vs. CCExo (P4P3)	13	19.27	-6.267	0.9333	3	3	9.495	2			Cas9+mTREX2 vs. CCExo (P4P3)	14	21.67	-7.667	1.49	3	3	7.279	30			Cas9+ExoIII vs. CCExo (P4P3)	16.07	29.17	-13.1	1.469	3	3	12.61	30
Cas9+ExoI vs. Cas9+EXOIII	15.67	24	-8.333	2.075	3	3	5.679	30			Cas9+ExoI vs. CCExo (P3P4)	13	17.17	-4.167	2.587	3	3	2.277	2			Cas9+mTREX2 vs. CCExo (P3P4)	14	21.17	-7.167	1.49	3	3	6.804	30			Cas9+ExoIII vs. CCExo (P3P4)	16.07	28.33	-12.27	1.469	3	3	11.81	30
Cas9+mTREX2 vs. Cas9+EXOIII	12.53	24	-11.47	2.075	3	3	7.814	30			CCExo (P4P3) vs. CCExo (P3P4)	19.27	17.17	2.1	1.986	3	3	1.496	2			CCExo (P4P3) vs. CCExo (P3P4)	21.67	21.17	0.5	1.49	3	3	0.4747	30			CCExo (P4P3) vs. CCExo (P3P4)	29.17	28.33	0.8333	1.469	3	3	0.8024	30
VEGFα											VEGF											VEGF											VEGF
blank vs. Cas9	0	13.2	-13.2	2.075	3	3	8.996	30			pcDNA3 vs. Cas9	0	9.433	-9.433	0.8686	3	3	15.36	2			pcDNA3 vs. Cas9	0	9.433	-9.433	1.49	3	3	8.956	30			pcDNA3 vs. Cas9	0	9.433	-9.433	1.469	3	3	9.083	30
blank vs. Cas9+ExoI	0	19.27	-19.27	2.075	3	3	13.13	30			pcDNA3 vs. Cas9+ExoI	0	19.1	-19.1	0.8021	3	3	33.68	2			pcDNA3 vs. Cas9+mTREX2	0	15.93	-15.93	1.49	3	3	15.13	30			pcDNA3 vs. Cas9+ExoIII	0	19.07	-19.07	1.469	3	3	18.36	30
blank vs. Cas9+mTREX2	0	15.9	-15.9	2.075	3	3	10.84	30			pcDNA3 vs. CCExo (P4P3)	0	35.23	-35.23	1.362	3	3	36.59	2			pcDNA3 vs. CCExo (P4P3)	0	17.73	-17.73	1.49	3	3	16.84	30			pcDNA3 vs. CCExo (P4P3)	0	33.57	-33.57	1.469	3	3	32.32	30
blank vs. Cas9+EXOIII	0	25.1	-25.1	2.075	3	3	17.11	30			pcDNA3 vs. CCExo (P3P4)	0	16.03	-16.03	2.058	3	3	11.02	2			pcDNA3 vs. CCExo (P3P4)	0	21.7	-21.7	1.49	3	3	20.6	30			pcDNA3 vs. CCExo (P3P4)	0	36	-36	1.469	3	3	34.66	30
Cas9 vs. Cas9+ExoI	13.2	19.27	-6.067	2.075	3	3	4.134	30			Cas9 vs. Cas9+ExoI	9.433	19.1	-9.667	1.179	3	3	11.59	2			Cas9 vs. Cas9+mTREX2	9.433	15.93	-6.5	1.49	3	3	6.171	30			Cas9 vs. Cas9+ExoIII	9.433	19.07	-9.633	1.469	3	3	9.276	30
Cas9 vs. Cas9+mTREX2	13.2	15.9	-2.7	2.075	3	3	1.84	30			Cas9 vs. CCExo (P4P3)	9.433	35.23	-25.8	1.332	3	3	27.4	2			Cas9 vs. CCExo (P4P3)	9.433	17.73	-8.3	1.49	3	3	7.88	30			Cas9 vs. CCExo (P4P3)	9.433	33.57	-24.13	1.469	3	3	23.24	30
Cas9 vs. Cas9+EXOIII	13.2	25.1	-11.9	2.075	3	3	8.11	30			Cas9 vs. CCExo (P3P4)	9.433	16.03	-6.6	2.701	3	3	3.456	2			Cas9 vs. CCExo (P3P4)	9.433	21.7	-12.27	1.49	3	3	11.65	30			Cas9 vs. CCExo (P3P4)	9.433	36	-26.57	1.469	3	3	25.58	30
Cas9+ExoI vs. Cas9+mTREX2	19.27	15.9	3.367	2.075	3	3	2.294	30			Cas9+ExoI vs. CCExo (P4P3)	19.1	35.23	-16.13	2.13	3	3	10.71	2			Cas9+mTREX2 vs. CCExo (P4P3)	15.93	17.73	-1.8	1.49	3	3	1.709	30			Cas9+ExoIII vs. CCExo (P4P3)	19.07	33.57	-14.5	1.469	3	3	13.96	30
Cas9+ExoI vs. Cas9+EXOIII	19.27	25.1	-5.833	2.075	3	3	3.975	30			Cas9+ExoI vs. CCExo (P3P4)	19.1	16.03	3.067	1.538	3	3	2.82	2			Cas9+mTREX2 vs. CCExo (P3P4)	15.93	21.7	-5.767	1.49	3	3	5.475	30			Cas9+ExoIII vs. CCExo (P3P4)	19.07	36	-16.93	1.469	3	3	16.3	30
Cas9+mTREX2 vs. Cas9+EXOIII	15.9	25.1	-9.2	2.075	3	3	6.27	30			CCExo (P4P3) vs. CCExo (P3P4)	35.23	16.03	19.2	3.372	3	3	8.051	2			CCExo (P4P3) vs. CCExo (P3P4)	17.73	21.7	-3.967	1.49	3	3	3.766	30			CCExo (P4P3) vs. CCExo (P3P4)	33.57	36	-2.433	1.469	3	3	2.343	30

## Sheet: Fig2 P values
c										d										e
Number of families	1									Number of families	1									Number of families	1
Number of comparisons per family	15									Number of comparisons per family	10									Number of comparisons per family	10
Alpha	0.05									Alpha	0.05									Alpha	0.05
Tukey's multiple comparisons test	Mean Diff,	95,00% CI of diff,	Significant?	Summary	Adjusted P Value					Tukey's multiple comparisons test	Mean Diff,	95,00% CI of diff,	Significant?	Summary	Adjusted P Value					Tukey's multiple comparisons test	Mean Diff,	95,00% CI of diff,	Significant?	Summary	Adjusted P Value
pcDNA3 vs. Cas9	-9.633	-15,69 to -3,576	Yes	**	0.0019	A-B				pcDNA3 vs. Cas9	-6.733	-14,21 to 0,7477	No	ns	0.0831	A-B				pcDNA3 vs. Cas9	-13.93	-31,82 to 3,949	No	ns	0.1514	A-B
pcDNA3 vs. Cas9+ExoIII	-14.53	-20,59 to -8,476	Yes	****	<0,0001	A-C				pcDNA3 vs. Cas9+ExoIII	-7.933	-15,41 to -0,4523	Yes	*	0.0367	A-C				pcDNA3 vs. Cas9+ExoIII	-18.5	-36,38 to -0,6180	Yes	*	0.0419	A-C
pcDNA3 vs. CCExo (P3P4)	-25.87	-31,92 to -19,81	Yes	****	<0,0001	A-D				pcDNA3 vs. CCExo (P3P4)	-10.67	-18,15 to -3,186	Yes	**	0.0059	A-D				pcDNA3 vs. CCExo (P3P4)	-38.13	-56,02 to -20,25	Yes	***	0.0003	A-D
pcDNA3 vs. CCExo (N5N6)	-37.73	-43,79 to -31,68	Yes	****	<0,0001	A-E				pcDNA3 vs. CCExo (N5N6)	-21.03	-28,51 to -13,55	Yes	****	<0,0001	A-E				pcDNA3 vs. CCExo (N5N6)	-54.73	-72,62 to -36,85	Yes	****	<0,0001	A-E
pcDNA3 vs. Cas9-GS30-ExoIII	-7.467	-13,52 to -1,410	Yes	*	0.0134	A-F				Cas9 vs. Cas9+ExoIII	-1.2	-8,681 to 6,281	No	ns	0.9823	B-C				Cas9 vs. Cas9+ExoIII	-4.567	-22,45 to 13,32	No	ns	0.9118	B-C
Cas9 vs. Cas9+ExoIII	-4.9	-10,96 to 1,157	No	ns	0.1423	B-C				Cas9 vs. CCExo (P3P4)	-3.933	-11,41 to 3,548	No	ns	0.4592	B-D				Cas9 vs. CCExo (P3P4)	-24.2	-42,08 to -6,318	Yes	**	0.0084	B-D
Cas9 vs. CCExo (P3P4)	-16.23	-22,29 to -10,18	Yes	****	<0,0001	B-D				Cas9 vs. CCExo (N5N6)	-14.3	-21,78 to -6,819	Yes	***	0.0007	B-E				Cas9 vs. CCExo (N5N6)	-40.8	-58,68 to -22,92	Yes	***	0.0002	B-E
Cas9 vs. CCExo (N5N6)	-28.1	-34,16 to -22,04	Yes	****	<0,0001	B-E				Cas9+ExoIII vs. CCExo (P3P4)	-2.733	-10,21 to 4,748	No	ns	0.7504	C-D				Cas9+ExoIII vs. CCExo (P3P4)	-19.63	-37,52 to -1,751	Yes	*	0.0303	C-D
Cas9 vs. Cas9-GS30-ExoIII	2.167	-3,890 to 8,224	No	ns	0.8281	B-F				Cas9+ExoIII vs. CCExo (N5N6)	-13.1	-20,58 to -5,619	Yes	**	0.0013	C-E				Cas9+ExoIII vs. CCExo (N5N6)	-36.23	-54,12 to -18,35	Yes	***	0.0004	C-E
Cas9+ExoIII vs. CCExo (P3P4)	-11.33	-17,39 to -5,276	Yes	***	0.0004	C-D				CCExo (P3P4) vs. CCExo (N5N6)	-10.37	-17,85 to -2,886	Yes	**	0.0072	D-E				CCExo (P3P4) vs. CCExo (N5N6)	-16.6	-34,48 to 1,282	No	ns	0.072	D-E
Cas9+ExoIII vs. CCExo (N5N6)	-23.2	-29,26 to -17,14	Yes	****	<0,0001	C-E
Cas9+ExoIII vs. Cas9-GS30-ExoIII	7.067	1,010 to 13,12	Yes	*	0.0194	C-F				Test details	Mean 1	Mean 2	Mean Diff,	SE of diff,	n1	n2	q	DF		Test details	Mean 1	Mean 2	Mean Diff,	SE of diff,	n1	n2	q	DF
CCExo (P3P4) vs. CCExo (N5N6)	-11.87	-17,92 to -5,810	Yes	***	0.0003	D-E				pcDNA3 vs. Cas9	0	6.733	-6.733	2.273	3	3	4.189	10		pcDNA3 vs. Cas9	0	13.93	-13.93	5.433	3	3	3.627	10
CCExo (P3P4) vs. Cas9-GS30-ExoIII	18.4	12,34 to 24,46	Yes	****	<0,0001	D-F				pcDNA3 vs. Cas9+ExoIII	0	7.933	-7.933	2.273	3	3	4.936	10		pcDNA3 vs. Cas9+ExoIII	0	18.5	-18.5	5.433	3	3	4.815	10
CCExo (N5N6) vs. Cas9-GS30-ExoIII	30.27	24,21 to 36,32	Yes	****	<0,0001	E-F				pcDNA3 vs. CCExo (P3P4)	0	10.67	-10.67	2.273	3	3	6.636	10		pcDNA3 vs. CCExo (P3P4)	0	38.13	-38.13	5.433	3	3	9.925	10
										pcDNA3 vs. CCExo (N5N6)	0	21.03	-21.03	2.273	3	3	13.09	10		pcDNA3 vs. CCExo (N5N6)	0	54.73	-54.73	5.433	3	3	14.25	10
Test details	Mean 1	Mean 2	Mean Diff,	SE of diff,	n1	n2	q	DF		Cas9 vs. Cas9+ExoIII	6.733	7.933	-1.2	2.273	3	3	0.7466	10		Cas9 vs. Cas9+ExoIII	13.93	18.5	-4.567	5.433	3	3	1.189	10
pcDNA3 vs. Cas9	0	9.633	-9.633	1.803	3	3	7.555	12		Cas9 vs. CCExo (P3P4)	6.733	10.67	-3.933	2.273	3	3	2.447	10		Cas9 vs. CCExo (P3P4)	13.93	38.13	-24.2	5.433	3	3	6.299	10
pcDNA3 vs. Cas9+ExoIII	0	14.53	-14.53	1.803	3	3	11.4	12		Cas9 vs. CCExo (N5N6)	6.733	21.03	-14.3	2.273	3	3	8.897	10		Cas9 vs. CCExo (N5N6)	13.93	54.73	-40.8	5.433	3	3	10.62	10
pcDNA3 vs. CCExo (P3P4)	0	25.87	-25.87	1.803	3	3	20.29	12		Cas9+ExoIII vs. CCExo (P3P4)	7.933	10.67	-2.733	2.273	3	3	1.701	10		Cas9+ExoIII vs. CCExo (P3P4)	18.5	38.13	-19.63	5.433	3	3	5.11	10
pcDNA3 vs. CCExo (N5N6)	0	37.73	-37.73	1.803	3	3	29.59	12		Cas9+ExoIII vs. CCExo (N5N6)	7.933	21.03	-13.1	2.273	3	3	8.15	10		Cas9+ExoIII vs. CCExo (N5N6)	18.5	54.73	-36.23	5.433	3	3	9.431	10
pcDNA3 vs. Cas9-GS30-ExoIII	0	7.467	-7.467	1.803	3	3	5.856	12		CCExo (P3P4) vs. CCExo (N5N6)	10.67	21.03	-10.37	2.273	3	3	6.45	10		CCExo (P3P4) vs. CCExo (N5N6)	38.13	54.73	-16.6	5.433	3	3	4.321	10
Cas9 vs. Cas9+ExoIII	9.633	14.53	-4.9	1.803	3	3	3.843	12
Cas9 vs. CCExo (P3P4)	9.633	25.87	-16.23	1.803	3	3	12.73	12
Cas9 vs. CCExo (N5N6)	9.633	37.73	-28.1	1.803	3	3	22.04	12
Cas9 vs. Cas9-GS30-ExoIII	9.633	7.467	2.167	1.803	3	3	1.699	12
Cas9+ExoIII vs. CCExo (P3P4)	14.53	25.87	-11.33	1.803	3	3	8.888	12
Cas9+ExoIII vs. CCExo (N5N6)	14.53	37.73	-23.2	1.803	3	3	18.19	12
Cas9+ExoIII vs. Cas9-GS30-ExoIII	14.53	7.467	7.067	1.803	3	3	5.542	12
CCExo (P3P4) vs. CCExo (N5N6)	25.87	37.73	-11.87	1.803	3	3	9.306	12
CCExo (P3P4) vs. Cas9-GS30-ExoIII	25.87	7.467	18.4	1.803	3	3	14.43	12
CCExo (N5N6) vs. Cas9-GS30-ExoIII	37.73	7.467	30.27	1.803	3	3	23.74	12
f										g										h
Number of families	1									Number of families	1									Number of families	1
Number of comparisons per family	10									Number of comparisons per family	10									Number of comparisons per family	10
Alpha	0.05									Alpha	0.05									Alpha	0.05
Tukey's multiple comparisons test	Mean Diff,	95,00% CI of diff,	Significant?	Summary	Adjusted P Value					Tukey's multiple comparisons test	Mean Diff,	95,00% CI of diff,	Significant?	Summary	Adjusted P Value					Tukey's multiple comparisons test	Mean Diff,	95,00% CI of diff,	Significant?	Summary	Adjusted P Value
pcDNA3 vs. Cas9	-11.27	-23,21 to 0,6737	No	ns	0.0667	A-B				pcDNA3 vs. Cas9	0	-14,03 to 14,03	No	ns	>0,9999	A-B				pcDNA3 vs. Cas9	0	-10,64 to 10,64	No	ns	>0,9999	A-B
pcDNA3 vs. Cas9+ExoIII	-15.97	-27,91 to -4,026	Yes	**	0.0091	A-C				pcDNA3 vs. Cas9+ExoIII	0	-14,03 to 14,03	No	ns	>0,9999	A-C				pcDNA3 vs. Cas9+ExoIII	0	-10,64 to 10,64	No	ns	>0,9999	A-C
pcDNA3 vs. CCExo (P3P4)	-33.67	-45,61 to -21,73	Yes	****	<0,0001	A-D				pcDNA3 vs. CCExo (P3P4)	-36.9	-50,93 to -22,87	Yes	****	<0,0001	A-D				pcDNA3 vs. CCExo (P3P4)	-26	-36,64 to -15,36	Yes	****	<0,0001	A-D
pcDNA3 vs. CCExo (N5N6)	-51.33	-63,27 to -39,39	Yes	****	<0,0001	A-E				pcDNA3 vs. CCExo (N5N6)	-42.33	-56,36 to -28,31	Yes	****	<0,0001	A-E				pcDNA3 vs. CCExo (N5N6)	-53.67	-64,30 to -43,03	Yes	****	<0,0001	A-E
Cas9 vs. Cas9+ExoIII	-4.7	-16,64 to 7,240	No	ns	0.6998	B-C				Cas9 vs. Cas9+ExoIII	0	-14,03 to 14,03	No	ns	>0,9999	B-C				Cas9 vs. Cas9+ExoIII	0	-10,64 to 10,64	No	ns	>0,9999	B-C
Cas9 vs. CCExo (P3P4)	-22.4	-34,34 to -10,46	Yes	***	0.0008	B-D				Cas9 vs. CCExo (P3P4)	-36.9	-50,93 to -22,87	Yes	****	<0,0001	B-D				Cas9 vs. CCExo (P3P4)	-26	-36,64 to -15,36	Yes	****	<0,0001	B-D
Cas9 vs. CCExo (N5N6)	-40.07	-52,01 to -28,13	Yes	****	<0,0001	B-E				Cas9 vs. CCExo (N5N6)	-42.33	-56,36 to -28,31	Yes	****	<0,0001	B-E				Cas9 vs. CCExo (N5N6)	-53.67	-64,30 to -43,03	Yes	****	<0,0001	B-E
Cas9+ExoIII vs. CCExo (P3P4)	-17.7	-29,64 to -5,760	Yes	**	0.0045	C-D				Cas9+ExoIII vs. CCExo (P3P4)	-36.9	-50,93 to -22,87	Yes	****	<0,0001	C-D				Cas9+ExoIII vs. CCExo (P3P4)	-26	-36,64 to -15,36	Yes	****	<0,0001	C-D
Cas9+ExoIII vs. CCExo (N5N6)	-35.37	-47,31 to -23,43	Yes	****	<0,0001	C-E				Cas9+ExoIII vs. CCExo (N5N6)	-42.33	-56,36 to -28,31	Yes	****	<0,0001	C-E				Cas9+ExoIII vs. CCExo (N5N6)	-53.67	-64,30 to -43,03	Yes	****	<0,0001	C-E
CCExo (P3P4) vs. CCExo (N5N6)	-17.67	-29,61 to -5,726	Yes	**	0.0046	D-E				CCExo (P3P4) vs. CCExo (N5N6)	-5.433	-19,46 to 8,595	No	ns	0.7113	D-E				CCExo (P3P4) vs. CCExo (N5N6)	-27.67	-38,30 to -17,03	Yes	****	<0,0001	D-E
Test details	Mean 1	Mean 2	Mean Diff,	SE of diff,	n1	n2	q	DF		Test details	Mean 1	Mean 2	Mean Diff,	SE of diff,	n1	n2	q	DF		Test details	Mean 1	Mean 2	Mean Diff,	SE of diff,	n1	n2	q	DF
pcDNA3 vs. Cas9	0	11.27	-11.27	3.628	3	3	4.392	10		pcDNA3 vs. Cas9	0	0	0	4.262	3	3	0	10		pcDNA3 vs. Cas9	0	0	0	3.232	3	3	0	10
pcDNA3 vs. Cas9+ExoIII	0	15.97	-15.97	3.628	3	3	6.224	10		pcDNA3 vs. Cas9+ExoIII	0	0	0	4.262	3	3	0	10		pcDNA3 vs. Cas9+ExoIII	0	0	0	3.232	3	3	0	10
pcDNA3 vs. CCExo (P3P4)	0	33.67	-33.67	3.628	3	3	13.12	10		pcDNA3 vs. CCExo (P3P4)	0	36.9	-36.9	4.262	3	3	12.24	10		pcDNA3 vs. CCExo (P3P4)	0	26	-26	3.232	3	3	11.38	10
pcDNA3 vs. CCExo (N5N6)	0	51.33	-51.33	3.628	3	3	20.01	10		pcDNA3 vs. CCExo (N5N6)	0	42.33	-42.33	4.262	3	3	14.05	10		pcDNA3 vs. CCExo (N5N6)	0	53.67	-53.67	3.232	3	3	23.48	10
Cas9 vs. Cas9+ExoIII	11.27	15.97	-4.7	3.628	3	3	1.832	10		Cas9 vs. Cas9+ExoIII	0	0	0	4.262	3	3	0	10		Cas9 vs. Cas9+ExoIII	0	0	0	3.232	3	3	0	10
Cas9 vs. CCExo (P3P4)	11.27	33.67	-22.4	3.628	3	3	8.731	10		Cas9 vs. CCExo (P3P4)	0	36.9	-36.9	4.262	3	3	12.24	10		Cas9 vs. CCExo (P3P4)	0	26	-26	3.232	3	3	11.38	10
Cas9 vs. CCExo (N5N6)	11.27	51.33	-40.07	3.628	3	3	15.62	10		Cas9 vs. CCExo (N5N6)	0	42.33	-42.33	4.262	3	3	14.05	10		Cas9 vs. CCExo (N5N6)	0	53.67	-53.67	3.232	3	3	23.48	10
Cas9+ExoIII vs. CCExo (P3P4)	15.97	33.67	-17.7	3.628	3	3	6.899	10		Cas9+ExoIII vs. CCExo (P3P4)	0	36.9	-36.9	4.262	3	3	12.24	10		Cas9+ExoIII vs. CCExo (P3P4)	0	26	-26	3.232	3	3	11.38	10
Cas9+ExoIII vs. CCExo (N5N6)	15.97	51.33	-35.37	3.628	3	3	13.79	10		Cas9+ExoIII vs. CCExo (N5N6)	0	42.33	-42.33	4.262	3	3	14.05	10		Cas9+ExoIII vs. CCExo (N5N6)	0	53.67	-53.67	3.232	3	3	23.48	10
CCExo (P3P4) vs. CCExo (N5N6)	33.67	51.33	-17.67	3.628	3	3	6.886	10		CCExo (P3P4) vs. CCExo (N5N6)	36.9	42.33	-5.433	4.262	3	3	1.803	10		CCExo (P3P4) vs. CCExo (N5N6)	26	53.67	-27.67	3.232	3	3	12.11	10
i										j
Number of families	1									Number of families	1
Number of comparisons per family	10									Number of comparisons per family	21
Alpha	0.05									Alpha	0.05
Tukey's multiple comparisons test	Mean Diff,	95,00% CI of diff,	Significant?	Summary	Adjusted P Value					Tukey's multiple comparisons test	Mean Diff,	95,00% CI of diff,	Significant?	Summary	Adjusted P Value
pcDNA3 vs. Cas9	-38	-52,00 to -24,00	Yes	****	<0,0001	A-B				pcDNA3 vs. Cas9	-19	-33,75 to -4,247	Yes	**	0.0084	A-B
pcDNA3 vs. Cas9+ExoIII	-30.33	-44,33 to -16,34	Yes	***	0.0002	A-C				pcDNA3 vs. Cas9+ExoIII	-25.67	-40,42 to -10,91	Yes	***	0.0006	A-C
pcDNA3 vs. CCExo (P3P4)	-59	-73,00 to -45,00	Yes	****	<0,0001	A-D				pcDNA3 vs. CCExo (P3P4)	-52.33	-67,09 to -37,58	Yes	****	<0,0001	A-D
pcDNA3 vs. CCExo (N5N6)	-68.33	-82,33 to -54,34	Yes	****	<0,0001	A-E				pcDNA3 vs. CCExo (P3SP4S)	-40.33	-55,09 to -25,58	Yes	****	<0,0001	A-E
Cas9 vs. Cas9+ExoIII	7.667	-6,331 to 21,66	No	ns	0.4226	B-C				pcDNA3 vs. CCExo (P3AP4)	-47	-61,75 to -32,25	Yes	****	<0,0001	A-F
Cas9 vs. CCExo (P3P4)	-21	-35,00 to -7,003	Yes	**	0.0042	B-D				pcDNA3 vs. CCExo (N5N6)	-65	-79,75 to -50,25	Yes	****	<0,0001	A-G
Cas9 vs. CCExo (N5N6)	-30.33	-44,33 to -16,34	Yes	***	0.0002	B-E				Cas9 vs. Cas9+ExoIII	-6.667	-21,42 to 8,086	No	ns	0.717	B-C
Cas9+ExoIII vs. CCExo (P3P4)	-28.67	-42,66 to -14,67	Yes	***	0.0004	C-D				Cas9 vs. CCExo (P3P4)	-33.33	-48,09 to -18,58	Yes	****	<0,0001	B-D
Cas9+ExoIII vs. CCExo (N5N6)	-38	-52,00 to -24,00	Yes	****	<0,0001	C-E				Cas9 vs. CCExo (P3SP4S)	-21.33	-36,09 to -6,581	Yes	**	0.0032	B-E
CCExo (P3P4) vs. CCExo (N5N6)	-9.333	-23,33 to 4,664	No	ns	0.2564	D-E				Cas9 vs. CCExo (P3AP4)	-28	-42,75 to -13,25	Yes	***	0.0002	B-F
										Cas9 vs. CCExo (N5N6)	-46	-60,75 to -31,25	Yes	****	<0,0001	B-G
Test details	Mean 1	Mean 2	Mean Diff,	SE of diff,	n1	n2	q	DF		Cas9+ExoIII vs. CCExo (P3P4)	-26.67	-41,42 to -11,91	Yes	***	0.0004	C-D
pcDNA3 vs. Cas9	0	38	-38	4.253	3	3	12.64	10		Cas9+ExoIII vs. CCExo (P3SP4S)	-14.67	-29,42 to 0,08603	No	ns	0.0518	C-E
pcDNA3 vs. Cas9+ExoIII	0	30.33	-30.33	4.253	3	3	10.09	10		Cas9+ExoIII vs. CCExo (P3AP4)	-21.33	-36,09 to -6,581	Yes	**	0.0032	C-F
pcDNA3 vs. CCExo (P3P4)	0	59	-59	4.253	3	3	19.62	10		Cas9+ExoIII vs. CCExo (N5N6)	-39.33	-54,09 to -24,58	Yes	****	<0,0001	C-G
pcDNA3 vs. CCExo (N5N6)	0	68.33	-68.33	4.253	3	3	22.72	10		CCExo (P3P4) vs. CCExo (P3SP4S)	12	-2,753 to 26,75	No	ns	0.1491	D-E
Cas9 vs. Cas9+ExoIII	38	30.33	7.667	4.253	3	3	2.549	10		CCExo (P3P4) vs. CCExo (P3AP4)	5.333	-9,419 to 20,09	No	ns	0.8693	D-F
Cas9 vs. CCExo (P3P4)	38	59	-21	4.253	3	3	6.983	10		CCExo (P3P4) vs. CCExo (N5N6)	-12.67	-27,42 to 2,086	No	ns	0.1155	D-G
Cas9 vs. CCExo (N5N6)	38	68.33	-30.33	4.253	3	3	10.09	10		CCExo (P3SP4S) vs. CCExo (P3AP4)	-6.667	-21,42 to 8,086	No	ns	0.717	E-F
Cas9+ExoIII vs. CCExo (P3P4)	30.33	59	-28.67	4.253	3	3	9.532	10		CCExo (P3SP4S) vs. CCExo (N5N6)	-24.67	-39,42 to -9,914	Yes	***	0.0008	E-G
Cas9+ExoIII vs. CCExo (N5N6)	30.33	68.33	-38	4.253	3	3	12.64	10		CCExo (P3AP4) vs. CCExo (N5N6)	-18	-32,75 to -3,247	Yes	*	0.0128	F-G
CCExo (P3P4) vs. CCExo (N5N6)	59	68.33	-9.333	4.253	3	3	3.103	10
										Test details	Mean 1	Mean 2	Mean Diff,	SE of diff,	n1	n2	q	DF
										pcDNA3 vs. Cas9	0	19	-19	4.32	3	3	6.219	14
										pcDNA3 vs. Cas9+ExoIII	0	25.67	-25.67	4.32	3	3	8.401	14
										pcDNA3 vs. CCExo (P3P4)	0	52.33	-52.33	4.32	3	3	17.13	14
										pcDNA3 vs. CCExo (P3SP4S)	0	40.33	-40.33	4.32	3	3	13.2	14
										pcDNA3 vs. CCExo (P3AP4)	0	47	-47	4.32	3	3	15.38	14
										pcDNA3 vs. CCExo (N5N6)	0	65	-65	4.32	3	3	21.28	14
										Cas9 vs. Cas9+ExoIII	19	25.67	-6.667	4.32	3	3	2.182	14
										Cas9 vs. CCExo (P3P4)	19	52.33	-33.33	4.32	3	3	10.91	14
										Cas9 vs. CCExo (P3SP4S)	19	40.33	-21.33	4.32	3	3	6.983	14
										Cas9 vs. CCExo (P3AP4)	19	47	-28	4.32	3	3	9.165	14
										Cas9 vs. CCExo (N5N6)	19	65	-46	4.32	3	3	15.06	14
										Cas9+ExoIII vs. CCExo (P3P4)	25.67	52.33	-26.67	4.32	3	3	8.729	14
										Cas9+ExoIII vs. CCExo (P3SP4S)	25.67	40.33	-14.67	4.32	3	3	4.801	14
										Cas9+ExoIII vs. CCExo (P3AP4)	25.67	47	-21.33	4.32	3	3	6.983	14
										Cas9+ExoIII vs. CCExo (N5N6)	25.67	65	-39.33	4.32	3	3	12.87	14
										CCExo (P3P4) vs. CCExo (P3SP4S)	52.33	40.33	12	4.32	3	3	3.928	14
										CCExo (P3P4) vs. CCExo (P3AP4)	52.33	47	5.333	4.32	3	3	1.746	14
										CCExo (P3P4) vs. CCExo (N5N6)	52.33	65	-12.67	4.32	3	3	4.146	14
										CCExo (P3SP4S) vs. CCExo (P3AP4)	40.33	47	-6.667	4.32	3	3	2.182	14
										CCExo (P3SP4S) vs. CCExo (N5N6)	40.33	65	-24.67	4.32	3	3	8.074	14
										CCExo (P3AP4) vs. CCExo (N5N6)	47	65	-18	4.32	3	3	5.892	14

## Sheet: Fig4 P values
b										c										g
Number of families	1																			Table Analyzed	tumor size		Table Analyzed	tumor size		Table Analyzed	tumor size
Number of comparisons per family	15									Number of families	1
Alpha	0.05									Number of comparisons per family	10									Column D	CCExo (N5N6)		Column D	CCExo (N5N6)		Column D	CCExo (N5N6)
										Alpha	0.05									vs.	vs,		vs.	vs,		vs.	vs,
Tukey's multiple comparisons test	Mean Diff,	95,00% CI of diff,	Significant?	Summary	Adjusted P Value															Column C	Cas9+ExoIII		Column B	Cas9		Column A	pcDNA3
pcDNA3 vs. no gRNA	2.333	-21,67 to 26,34	No	ns	0.9994	A-B				Tukey's multiple comparisons test	Mean Diff,	95,00% CI of diff,	Significant?	Summary	Adjusted P Value
pcDNA3 vs. Cas9	30.97	6,964 to 54,97	Yes	**	0.0097	A-C				pcDNA3 vs. Cas9	-14.87	-40,97 to 11,24	No	ns	0.388	A-B				Unpaired t test with Welch's correction			Unpaired t test with Welch's correction			Unpaired t test with Welch's correction
pcDNA3 vs. Cas9+ExoIII	45.87	21,86 to 69,87	Yes	***	0.0004	A-D				pcDNA3 vs. Cas9+ExoIII	-21.6	-47,71 to 4,508	No	ns	0.1196	A-C				P value	0.0452		P value	0.1301		P value	0.3163
pcDNA3 vs. CCExo (P3P4)	71.73	47,73 to 95,74	Yes	****	<0,0001	A-E				pcDNA3 vs. CCExo (P3P4)	-32.5	-58,61 to -6,392	Yes	*	0.0144	A-D				P value summary	*		P value summary	ns		P value summary	ns
pcDNA3 vs. CCExo (N5N6)	79.97	55,96 to 104,0	Yes	****	<0,0001	A-F				pcDNA3 vs. CCExo (N5N6)	-42.47	-68,57 to -16,36	Yes	**	0.0023	A-E				Significantly different (P < 0.05)?	Yes		Significantly different (P < 0.05)?	No		Significantly different (P < 0.05)?	No
no gRNA vs. Cas9	28.63	4,631 to 52,64	Yes	*	0.0168	B-C				Cas9 vs. Cas9+ExoIII	-6.733	-32,84 to 19,37	No	ns	0.9089	B-C				One- or two-tailed P value?	Two-tailed		One- or two-tailed P value?	Two-tailed		One- or two-tailed P value?	Two-tailed
no gRNA vs. Cas9+ExoIII	43.53	19,53 to 67,54	Yes	***	0.0006	B-D				Cas9 vs. CCExo (P3P4)	-17.63	-43,74 to 8,475	No	ns	0.2466	B-D				Welch-corrected t, df	t=3,178, df=3,237		Welch-corrected t, df	t=2,059, df=3,053		Welch-corrected t, df	t=1,325, df=2,002
no gRNA vs. CCExo (P3P4)	69.4	45,40 to 93,40	Yes	****	<0,0001	B-E				Cas9 vs. CCExo (N5N6)	-27.6	-53,71 to -1,492	Yes	*	0.0373	B-E
no gRNA vs. CCExo (N5N6)	77.63	53,63 to 101,6	Yes	****	<0,0001	B-F				Cas9+ExoIII vs. CCExo (P3P4)	-10.9	-37,01 to 15,21	No	ns	0.6558	C-D				How big is the difference?			How big is the difference?			How big is the difference?
Cas9 vs. Cas9+ExoIII	14.9	-9,103 to 38,90	No	ns	0.355	C-D				Cas9+ExoIII vs. CCExo (N5N6)	-20.87	-46,97 to 5,241	No	ns	0.1373	C-E				Mean of column C	129.2		Mean of column B	164.4		Mean of column A	401.9
Cas9 vs. CCExo (P3P4)	40.77	16,76 to 64,77	Yes	**	0.0011	C-E				CCExo (P3P4) vs. CCExo (N5N6)	-9.967	-36,07 to 16,14	No	ns	0.7213	D-E				Mean of column D	29.67		Mean of column D	29.67		Mean of column D	29.67
Cas9 vs. CCExo (N5N6)	49	25,00 to 73,00	Yes	***	0.0002	C-F														Difference between means (D - C) ± SEM	-99,51 ± 31,32		Difference between means (D - B) ± SEM	-134,7 ± 65,43		Difference between means (D - A) ± SEM	-372,2 ± 281,0
Cas9+ExoIII vs. CCExo (P3P4)	25.87	1,864 to 49,87	Yes	*	0.0322	D-E				Test details	Mean 1	Mean 2	Mean Diff,	SE of diff,	n1	n2	q	DF		95% confidence interval	-195,2 to -3,860		95% confidence interval	-340,9 to 71,50		95% confidence interval	-1580 to 835,8
Cas9+ExoIII vs. CCExo (N5N6)	34.1	10,10 to 58,10	Yes	**	0.0047	D-F				pcDNA3 vs. Cas9	0	14.87	-14.87	7.933	3	3	2.65	10		R squared (eta squared)	0.7572		R squared (eta squared)	0.5813		R squared (eta squared)	0.4671
CCExo (P3P4) vs. CCExo (N5N6)	8.233	-15,77 to 32,24	No	ns	0.8504	E-F				pcDNA3 vs. Cas9+ExoIII	0	21.6	-21.6	7.933	3	3	3.851	10
										pcDNA3 vs. CCExo (P3P4)	0	32.5	-32.5	7.933	3	3	5.794	10		F test to compare variances			F test to compare variances			F test to compare variances
Test details	Mean 1	Mean 2	Mean Diff,	SE of diff,	n1	n2	q	DF		pcDNA3 vs. CCExo (N5N6)	0	42.47	-42.47	7.933	3	3	7.571	10		F, DFn, Dfd	25,23, 3, 3		F, DFn, Dfd	113,5, 3, 3		F, DFn, Dfd	1583, 2, 3
pcDNA3 vs. no gRNA	100	97.67	2.333	7.146	3	3	0.4618	12		Cas9 vs. Cas9+ExoIII	14.87	21.6	-6.733	7.933	3	3	1.2	10		P value	0.025		P value	0.0028		P value	<0,0001
pcDNA3 vs. Cas9	100	69.03	30.97	7.146	3	3	6.128	12		Cas9 vs. CCExo (P3P4)	14.87	32.5	-17.63	7.933	3	3	3.144	10		P value summary	*		P value summary	**		P value summary	****
pcDNA3 vs. Cas9+ExoIII	100	54.13	45.87	7.146	3	3	9.077	12		Cas9 vs. CCExo (N5N6)	14.87	42.47	-27.6	7.933	3	3	4.92	10		Significantly different (P < 0.05)?	Yes		Significantly different (P < 0.05)?	Yes		Significantly different (P < 0.05)?	Yes
pcDNA3 vs. CCExo (P3P4)	100	28.27	71.73	7.146	3	3	14.2	12		Cas9+ExoIII vs. CCExo (P3P4)	21.6	32.5	-10.9	7.933	3	3	1.943	10
pcDNA3 vs. CCExo (N5N6)	100	20.03	79.97	7.146	3	3	15.83	12		Cas9+ExoIII vs. CCExo (N5N6)	21.6	42.47	-20.87	7.933	3	3	3.72	10		Data analyzed			Data analyzed			Data analyzed
no gRNA vs. Cas9	97.67	69.03	28.63	7.146	3	3	5.667	12		CCExo (P3P4) vs. CCExo (N5N6)	32.5	42.47	-9.967	7.933	3	3	1.777	10		Sample size, column C	4		Sample size, column B	4		Sample size, column A	3
no gRNA vs. Cas9+ExoIII	97.67	54.13	43.53	7.146	3	3	8.615	12												Sample size, column D	4		Sample size, column D	4		Sample size, column D	4
no gRNA vs. CCExo (P3P4)	97.67	28.27	69.4	7.146	3	3	13.73	12
no gRNA vs. CCExo (N5N6)	97.67	20.03	77.63	7.146	3	3	15.36	12
Cas9 vs. Cas9+ExoIII	69.03	54.13	14.9	7.146	3	3	2.949	12
Cas9 vs. CCExo (P3P4)	69.03	28.27	40.77	7.146	3	3	8.068	12
Cas9 vs. CCExo (N5N6)	69.03	20.03	49	7.146	3	3	9.697	12
Cas9+ExoIII vs. CCExo (P3P4)	54.13	28.27	25.87	7.146	3	3	5.119	12
Cas9+ExoIII vs. CCExo (N5N6)	54.13	20.03	34.1	7.146	3	3	6.748	12
CCExo (P3P4) vs. CCExo (N5N6)	28.27	20.03	8.233	7.146	3	3	1.629	12

## Sheet: Supplementary fig. P values
Supplementary fig. 1c										Supplementary fig. 7c
Number of families	1									Number of families	1
Number of comparisons per family	15									Number of comparisons per family	15
Alpha	0.05									Alpha	0.05
Tukey's multiple comparisons test	Mean Diff,	95,00% CI of diff,	Significant?	Summary	Adjusted P Value					Tukey's multiple comparisons test	Mean Diff,	95,00% CI of diff,	Significant?	Summary	Adjusted P Value
Cas9 vs. Cas9+Exo I	25.07	9,978 to 40,16	Yes	**	0.0013	B-C				Cas9 vs. Cas9+T4	8.733	-3,083 to 20,55	No	ns	0.2037	D-E
Cas9 vs. Cas9+Exo III	26.5	11,41 to 41,59	Yes	***	0.0008	B-D				Cas9 vs. Cas9+ExoIII	-8.967	-20,78 to 2,850	No	ns	0.1844	D-F
Cas9 vs. Cas9+FEN1	14.17	-0,9225 to 29,26	No	ns	0.0704	B-E				Cas9 vs. Cas9+ExoIII+T4	3.967	-7,850 to 15,78	No	ns	0.8609	D-G
Cas9 vs. Cas9+WRN	14.43	-0,6558 to 29,52	No	ns	0.0638	B-F				Cas9 vs. CCExo	-62.63	-74,45 to -50,82	Yes	****	<0,0001	D-H
Cas9 vs. Cas9+mTREX2	22.03	6,944 to 37,12	Yes	**	0.0038	B-G				Cas9 vs. CCExo+T4	-56.67	-68,48 to -44,85	Yes	****	<0,0001	D-I
Cas9+Exo I vs. Cas9+Exo III	1.433	-13,66 to 16,52	No	ns	0.9994	C-D				Cas9+T4 vs. Cas9+ExoIII	-17.7	-29,52 to -5,884	Yes	**	0.0031	E-F
Cas9+Exo I vs. Cas9+FEN1	-10.9	-25,99 to 4,189	No	ns	0.2213	C-E				Cas9+T4 vs. Cas9+ExoIII+T4	-4.767	-16,58 to 7,050	No	ns	0.7511	E-G
Cas9+Exo I vs. Cas9+WRN	-10.63	-25,72 to 4,456	No	ns	0.2412	C-F				Cas9+T4 vs. CCExo	-71.37	-83,18 to -59,55	Yes	****	<0,0001	E-H
Cas9+Exo I vs. Cas9+mTREX2	-3.033	-18,12 to 12,06	No	ns	0.9815	C-G				Cas9+T4 vs. CCExo+T4	-65.4	-77,22 to -53,58	Yes	****	<0,0001	E-I
Cas9+Exo III vs. Cas9+FEN1	-12.33	-27,42 to 2,756	No	ns	0.1362	D-E				Cas9+ExoIII vs. Cas9+ExoIII+T4	12.93	1,117 to 24,75	Yes	*	0.0293	F-G
Cas9+Exo III vs. Cas9+WRN	-12.07	-27,16 to 3,022	No	ns	0.1494	D-F				Cas9+ExoIII vs. CCExo	-53.67	-65,48 to -41,85	Yes	****	<0,0001	F-H
Cas9+Exo III vs. Cas9+mTREX2	-4.467	-19,56 to 10,62	No	ns	0.9112	D-G				Cas9+ExoIII vs. CCExo+T4	-47.7	-59,52 to -35,88	Yes	****	<0,0001	F-I
Cas9+FEN1 vs. Cas9+WRN	0.2667	-14,82 to 15,36	No	ns	>0,9999	E-F				Cas9+ExoIII+T4 vs. CCExo	-66.6	-78,42 to -54,78	Yes	****	<0,0001	G-H
Cas9+FEN1 vs. Cas9+mTREX2	7.867	-7,222 to 22,96	No	ns	0.5273	E-G				Cas9+ExoIII+T4 vs. CCExo+T4	-60.63	-72,45 to -48,82	Yes	****	<0,0001	G-I
Cas9+WRN vs. Cas9+mTREX2	7.6	-7,489 to 22,69	No	ns	0.5608	F-G				CCExo vs. CCExo+T4	5.967	-5,850 to 17,78	No	ns	0.5584	H-I
Test details	Mean 1	Mean 2	Mean Diff,	SE of diff,	n1	n2	q	DF		Test details	Mean 1	Mean 2	Mean Diff,	SE of diff,	n1	n2	q	DF
Cas9 vs. Cas9+Exo I	58.43	33.37	25.07	4.492	3	3	7.891	12		Cas9 vs. Cas9+T4	17.27	8.533	8.733	3.518	3	3	3.511	12
Cas9 vs. Cas9+Exo III	58.43	31.93	26.5	4.492	3	3	8.343	12		Cas9 vs. Cas9+ExoIII	17.27	26.23	-8.967	3.518	3	3	3.605	12
Cas9 vs. Cas9+FEN1	58.43	44.27	14.17	4.492	3	3	4.46	12		Cas9 vs. Cas9+ExoIII+T4	17.27	13.3	3.967	3.518	3	3	1.595	12
Cas9 vs. Cas9+WRN	58.43	44	14.43	4.492	3	3	4.544	12		Cas9 vs. CCExo	17.27	79.9	-62.63	3.518	3	3	25.18	12
Cas9 vs. Cas9+mTREX2	58.43	36.4	22.03	4.492	3	3	6.936	12		Cas9 vs. CCExo+T4	17.27	73.93	-56.67	3.518	3	3	22.78	12
Cas9+Exo I vs. Cas9+Exo III	33.37	31.93	1.433	4.492	3	3	0.4512	12		Cas9+T4 vs. Cas9+ExoIII	8.533	26.23	-17.7	3.518	3	3	7.115	12
Cas9+Exo I vs. Cas9+FEN1	33.37	44.27	-10.9	4.492	3	3	3.431	12		Cas9+T4 vs. Cas9+ExoIII+T4	8.533	13.3	-4.767	3.518	3	3	1.916	12
Cas9+Exo I vs. Cas9+WRN	33.37	44	-10.63	4.492	3	3	3.347	12		Cas9+T4 vs. CCExo	8.533	79.9	-71.37	3.518	3	3	28.69	12
Cas9+Exo I vs. Cas9+mTREX2	33.37	36.4	-3.033	4.492	3	3	0.9549	12		Cas9+T4 vs. CCExo+T4	8.533	73.93	-65.4	3.518	3	3	26.29	12
Cas9+Exo III vs. Cas9+FEN1	31.93	44.27	-12.33	4.492	3	3	3.883	12		Cas9+ExoIII vs. Cas9+ExoIII+T4	26.23	13.3	12.93	3.518	3	3	5.199	12
Cas9+Exo III vs. Cas9+WRN	31.93	44	-12.07	4.492	3	3	3.799	12		Cas9+ExoIII vs. CCExo	26.23	79.9	-53.67	3.518	3	3	21.57	12
Cas9+Exo III vs. Cas9+mTREX2	31.93	36.4	-4.467	4.492	3	3	1.406	12		Cas9+ExoIII vs. CCExo+T4	26.23	73.93	-47.7	3.518	3	3	19.18	12
Cas9+FEN1 vs. Cas9+WRN	44.27	44	0.2667	4.492	3	3	0.08395	12		Cas9+ExoIII+T4 vs. CCExo	13.3	79.9	-66.6	3.518	3	3	26.77	12
Cas9+FEN1 vs. Cas9+mTREX2	44.27	36.4	7.867	4.492	3	3	2.477	12		Cas9+ExoIII+T4 vs. CCExo+T4	13.3	73.93	-60.63	3.518	3	3	24.37	12
Cas9+WRN vs. Cas9+mTREX2	44	36.4	7.6	4.492	3	3	2.393	12		CCExo vs. CCExo+T4	79.9	73.93	5.967	3.518	3	3	2.399	12
Supplementary fig. 9b										Supplementary fig. 19b
Number of families	1									Number of families	1
Number of comparisons per family	6									Number of comparisons per family	6
Alpha	0.05									Alpha	0.05
Tukey's multiple comparisons test	Mean Diff,	95,00% CI of diff,	Significant?	Summary	Adjusted P Value					Tukey's multiple comparisons test	Mean Diff,	95,00% CI of diff,	Significant?	Summary	Adjusted P Value
pcDNA3 vs. Cas9	-3.233	-7,058 to 0,5909	No	ns	0.1005	A-B				pcDNA3 vs. Cas12a	-18.67	-35,26 to -2,078	Yes	*	0.0286	A-B
pcDNA3 vs. Cas9+ExoIII	-4.167	-7,991 to -0,3424	Yes	*	0.0335	A-C				pcDNA3 vs. Cas12a+ExoIII	-24.67	-41,26 to -8,078	Yes	**	0.0062	A-C
pcDNA3 vs. CCExo (P3P4)	-8.5	-12,32 to -4,676	Yes	***	0.0005	A-D				pcDNA3 vs. Cas12a-N5+N6-EXOIII	-50.67	-67,26 to -34,08	Yes	****	<0,0001	A-D
Cas9 vs. Cas9+ExoIII	-0.9333	-4,758 to 2,891	No	ns	0.8608	B-C				Cas12a vs. Cas12a+ExoIII	-6	-22,59 to 10,59	No	ns	0.667	B-C
Cas9 vs. CCExo (P3P4)	-5.267	-9,091 to -1,442	Yes	**	0.0097	B-D				Cas12a vs. Cas12a-N5+N6-EXOIII	-32	-48,59 to -15,41	Yes	**	0.0012	B-D
Cas9+ExoIII vs. CCExo (P3P4)	-4.333	-8,158 to -0,5091	Yes	*	0.0276	C-D				Cas12a+ExoIII vs. Cas12a-N5+N6-EXOIII	-26	-42,59 to -9,412	Yes	**	0.0045	C-D
Test details	Mean 1	Mean 2	Mean Diff,	SE of diff,	n1	n2	q	DF		Test details	Mean 1	Mean 2	Mean Diff,	SE of diff,	n1	n2	q	DF
pcDNA3 vs. Cas9	0	3.233	-3.233	1.194	3	3	3.829	8		pcDNA3 vs. Cas12a	0	18.67	-18.67	5.18	3	3	5.096	8
pcDNA3 vs. Cas9+ExoIII	0	4.167	-4.167	1.194	3	3	4.934	8		pcDNA3 vs. Cas12a+ExoIII	0	24.67	-24.67	5.18	3	3	6.734	8
pcDNA3 vs. CCExo (P3P4)	0	8.5	-8.5	1.194	3	3	10.07	8		pcDNA3 vs. Cas12a-N5+N6-EXOIII	0	50.67	-50.67	5.18	3	3	13.83	8
Cas9 vs. Cas9+ExoIII	3.233	4.167	-0.9333	1.194	3	3	1.105	8		Cas12a vs. Cas12a+ExoIII	18.67	24.67	-6	5.18	3	3	1.638	8
Cas9 vs. CCExo (P3P4)	3.233	8.5	-5.267	1.194	3	3	6.237	8		Cas12a vs. Cas12a-N5+N6-EXOIII	18.67	50.67	-32	5.18	3	3	8.736	8
Cas9+ExoIII vs. CCExo (P3P4)	4.167	8.5	-4.333	1.194	3	3	5.132	8		Cas12a+ExoIII vs. Cas12a-N5+N6-EXOIII	24.67	50.67	-26	5.18	3	3	7.098	8
Supplementary fig. 20b										Supplementary fig. 20g
Number of families	1									Number of families	1
Number of comparisons per family	21									Number of comparisons per family	10
Alpha	0.05									Alpha	0.05
Tukey's multiple comparisons test	Mean Diff,	95,00% CI of diff,	Significant?	Summary	Adjusted P Value					Tukey's multiple comparisons test	Mean Diff,	95,00% CI of diff,	Significant?	Summary	Adjusted P Value
blank vs. pcDNA3	-12.43	-35,74 to 10,87	No	ns	0.5559	A-B				blank vs. Cas9-gRNA	3666666667	-11754276521 to 19087609854	No	ns	0.93	A-B
blank vs. Cas9	-24.43	-47,74 to -1,125	Yes	*	0.0372	A-C				blank vs. Cas9	32000000000	16579056813 to 47420943187	Yes	***	0.0003	A-C
blank vs. Cas9+ExoIII	-34.6	-57,91 to -11,29	Yes	**	0.0025	A-D				blank vs. Cas9+ExoIII	45333333333	29912390146 to 60754276521	Yes	****	<0,0001	A-D
blank vs. CCExo (P3P4)	-44.8	-68,11 to -21,49	Yes	***	0.0002	A-E				blank vs. CCExo (N5N6)	54000000000	38579056813 to 69420943187	Yes	****	<0,0001	A-E
blank vs. CCExo (N5N6)	-60.3	-83,61 to -36,99	Yes	****	<0,0001	A-F				Cas9-gRNA vs. Cas9	28333333333	12912390146 to 43754276521	Yes	***	0.0009	B-C
blank vs. triton	-97.33	-120,6 to -74,03	Yes	****	<0,0001	A-G				Cas9-gRNA vs. Cas9+ExoIII	41666666667	26245723479 to 57087609854	Yes	****	<0,0001	B-D
pcDNA3 vs. Cas9	-12	-35,31 to 11,31	No	ns	0.5929	B-C				Cas9-gRNA vs. CCExo (N5N6)	50333333333	34912390146 to 65754276521	Yes	****	<0,0001	B-E
pcDNA3 vs. Cas9+ExoIII	-22.17	-45,47 to 1,142	No	ns	0.0672	B-D				Cas9 vs. Cas9+ExoIII	13333333333	-2087609854 to 28754276521	No	ns	0.0993	C-D
pcDNA3 vs. CCExo (P3P4)	-32.37	-55,67 to -9,058	Yes	**	0.0045	B-E				Cas9 vs. CCExo (N5N6)	22000000000	6579056813 to 37420943187	Yes	**	0.0059	C-E
pcDNA3 vs. CCExo (N5N6)	-47.87	-71,17 to -24,56	Yes	****	<0,0001	B-F				Cas9+ExoIII vs. CCExo (N5N6)	8666666667	-6754276521 to 24087609854	No	ns	0.3997	D-E
pcDNA3 vs. triton	-84.9	-108,2 to -61,59	Yes	****	<0,0001	B-G
Cas9 vs. Cas9+ExoIII	-10.17	-33,47 to 13,14	No	ns	0.7465	C-D				Test details	Mean 1	Mean 2	Mean Diff,	SE of diff,	n1	n2	q	DF
Cas9 vs. CCExo (P3P4)	-20.37	-43,67 to 2,942	No	ns	0.1059	C-E				blank vs. Cas9-gRNA	70000000000	66333333333	3666666667	4685675571	3	3	1.107	10
Cas9 vs. CCExo (N5N6)	-35.87	-59,17 to -12,56	Yes	**	0.0018	C-F				blank vs. Cas9	70000000000	38000000000	32000000000	4685675571	3	3	9.658	10
Cas9 vs. triton	-72.9	-96,21 to -49,59	Yes	****	<0,0001	C-G				blank vs. Cas9+ExoIII	70000000000	24666666667	45333333333	4685675571	3	3	13.68	10
Cas9+ExoIII vs. CCExo (P3P4)	-10.2	-33,51 to 13,11	No	ns	0.7439	D-E				blank vs. CCExo (N5N6)	70000000000	16000000000	54000000000	4685675571	3	3	16.3	10
Cas9+ExoIII vs. CCExo (N5N6)	-25.7	-49,01 to -2,392	Yes	*	0.0266	D-F				Cas9-gRNA vs. Cas9	66333333333	38000000000	28333333333	4685675571	3	3	8.551	10
Cas9+ExoIII vs. triton	-62.73	-86,04 to -39,43	Yes	****	<0,0001	D-G				Cas9-gRNA vs. Cas9+ExoIII	66333333333	24666666667	41666666667	4685675571	3	3	12.58	10
CCExo (P3P4) vs. CCExo (N5N6)	-15.5	-38,81 to 7,808	No	ns	0.3212	E-F				Cas9-gRNA vs. CCExo (N5N6)	66333333333	16000000000	50333333333	4685675571	3	3	15.19	10
CCExo (P3P4) vs. triton	-52.53	-75,84 to -29,23	Yes	****	<0,0001	E-G				Cas9 vs. Cas9+ExoIII	38000000000	24666666667	13333333333	4685675571	3	3	4.024	10
CCExo (N5N6) vs. triton	-37.03	-60,34 to -13,73	Yes	**	0.0013	F-G				Cas9 vs. CCExo (N5N6)	38000000000	16000000000	22000000000	4685675571	3	3	6.64	10
										Cas9+ExoIII vs. CCExo (N5N6)	24666666667	16000000000	8666666667	4685675571	3	3	2.616	10
Test details	Mean 1	Mean 2	Mean Diff,	SE of diff,	n1	n2	q	DF
blank vs. pcDNA3	2.667	15.1	-12.43	6.826	3	3	2.576	14
blank vs. Cas9	2.667	27.1	-24.43	6.826	3	3	5.062	14
blank vs. Cas9+ExoIII	2.667	37.27	-34.6	6.826	3	3	7.168	14
blank vs. CCExo (P3P4)	2.667	47.47	-44.8	6.826	3	3	9.282	14
blank vs. CCExo (N5N6)	2.667	62.97	-60.3	6.826	3	3	12.49	14
blank vs. triton	2.667	100	-97.33	6.826	3	3	20.17	14
pcDNA3 vs. Cas9	15.1	27.1	-12	6.826	3	3	2.486	14
pcDNA3 vs. Cas9+ExoIII	15.1	37.27	-22.17	6.826	3	3	4.592	14
pcDNA3 vs. CCExo (P3P4)	15.1	47.47	-32.37	6.826	3	3	6.706	14
pcDNA3 vs. CCExo (N5N6)	15.1	62.97	-47.87	6.826	3	3	9.917	14
pcDNA3 vs. triton	15.1	100	-84.9	6.826	3	3	17.59	14
Cas9 vs. Cas9+ExoIII	27.1	37.27	-10.17	6.826	3	3	2.106	14
Cas9 vs. CCExo (P3P4)	27.1	47.47	-20.37	6.826	3	3	4.22	14
Cas9 vs. CCExo (N5N6)	27.1	62.97	-35.87	6.826	3	3	7.431	14
Cas9 vs. triton	27.1	100	-72.9	6.826	3	3	15.1	14
Cas9+ExoIII vs. CCExo (P3P4)	37.27	47.47	-10.2	6.826	3	3	2.113	14
Cas9+ExoIII vs. CCExo (N5N6)	37.27	62.97	-25.7	6.826	3	3	5.324	14
Cas9+ExoIII vs. triton	37.27	100	-62.73	6.826	3	3	13	14
CCExo (P3P4) vs. CCExo (N5N6)	47.47	62.97	-15.5	6.826	3	3	3.211	14
CCExo (P3P4) vs. triton	47.47	100	-52.53	6.826	3	3	10.88	14
CCExo (N5N6) vs. triton	62.97	100	-37.03	6.826	3	3	7.672	14

## Sheet: Fig2k
			α-Cas9
			160 kDa

## Sheet: HEK_Cas9_VEGF
#Chromosome	Start	End	Genomic Coordinate	Nuclease_Read_Count	Strand	Control_Read_Count	Site_Sequence	Site_Substitution_Number	Site_Sequence_Gaps_Allowed	File_Name	Cell	Target_site	Full_Name	Target_Sequence	Realigned_Target_Sequence
8	48997788	48997811	8:48997788-48997811	14	+	0.0	GTAGAGTGAGTGTGTGTGTGTGG	3	GGTAGAGTGAGTGTGTGTGTGTGG	SampleHEKCas_sorted.bam	HEK_Cas identified matches	SampleHEKCas	SampleHEKCas_HEK_Cas_8:48997788-48997811_14	GGTGAGTGAGTGTGTGCGTGNGG	GGT-GAGTGAGTGTGTGCGTGNGG
20	25047813	25047835	20:25047813-25047835	14	-	0.0			TGTGTGTG-GTGTGTGTGTGTGG	SampleHEKCas_sorted.bam	HEK_Cas	SampleHEKCas	SampleHEKCas_HEK_Cas_20:25047813-25047835_14	GGTGAGTGAGTGTGTGCGTGNGG	GGTGAGTGAGTGTGTGCGTGNGG
22	40014012	40014035	22:40014012-40014035	14	+	0.0	AGGGAGTGAGTGTGTGTGTGCAG	4	GG-GAGTGAGTGTGTGTGTGCAG	SampleHEKCas_sorted.bam	HEK_Cas	SampleHEKCas	SampleHEKCas_HEK_Cas_22:40014012-40014035_14	GGTGAGTGAGTGTGTGCGTGNGG	GGTGAGTGAGTGTGTGCGTGNGG
1	59847592	59847615	1:59847592-59847615	12	+	0.0	ACAGAGTGAGTGTATGTGTGGGG	5		SampleHEKCas_sorted.bam	HEK_Cas	SampleHEKCas	SampleHEKCas_HEK_Cas_1:59847592-59847615_12	GGTGAGTGAGTGTGTGCGTGNGG	none
6	43039111	43039133	6:43039111-43039133	12	+	0.0			GGTGAGTG-GTGAGGGCCTGGGG	SampleHEKCas_sorted.bam	HEK_Cas	SampleHEKCas	SampleHEKCas_HEK_Cas_6:43039111-43039133_12	GGTGAGTGAGTGTGTGCGTGNGG	GGTGAGTGAGTGTGTGCGTGNGG
11	63366324	63366347	11:63366324-63366347	12	+	0.0	ATTGAGTGAGTATGTGTGTGAGG	4		SampleHEKCas_sorted.bam	HEK_Cas	SampleHEKCas	SampleHEKCas_HEK_Cas_11:63366324-63366347_12	GGTGAGTGAGTGTGTGCGTGNGG	none
3	194073634	194073657	3:194073634-194073657	10	+	0.0	ACTGAGTGAGTGTGAGTGTGAGG	4		SampleHEKCas_sorted.bam	HEK_Cas	SampleHEKCas	SampleHEKCas_HEK_Cas_3:194073634-194073657_10	GGTGAGTGAGTGTGTGCGTGNGG	none
3	46482658	46482681	3:46482658-46482681	10	+	0.0	TGAGAGTGAGTGTGTGTGTGTGT	4		SampleHEKCas_sorted.bam	HEK_Cas	SampleHEKCas	SampleHEKCas_HEK_Cas_3:46482658-46482681_10	GGTGAGTGAGTGTGTGCGTGNGG	none
3	61045650	61045673	3:61045650-61045673	10	+	0.0	AGTGAGTATGAGTGTGTGTGTGT	6		SampleHEKCas_sorted.bam	HEK_Cas	SampleHEKCas	SampleHEKCas_HEK_Cas_3:61045650-61045673_10	GGTGAGTGAGTGTGTGCGTGNGG	none
4	24692971	24692994	4:24692971-24692994	10	+	0.0	TGAGTGTGAGTGTGTGCATGGGG	4		SampleHEKCas_sorted.bam	HEK_Cas	SampleHEKCas	SampleHEKCas_HEK_Cas_4:24692971-24692994_10	GGTGAGTGAGTGTGTGCGTGNGG	none
5	26936964	26936987	5:26936964-26936987	10	-	nan	GGTGTGTGTGTGTGTGCGTGTGT	3		SampleHEKCas_sorted.bam	HEK_Cas	SampleHEKCas	SampleHEKCas_HEK_Cas_5:26936964-26936987_10	GGTGAGTGAGTGTGTGCGTGNGG	none
6	166048951	166048974	6:166048951-166048974	10	+	0.0	GGGGTGTGAGTGTGTGTGTGTGT	4		SampleHEKCas_sorted.bam	HEK_Cas	SampleHEKCas	SampleHEKCas_HEK_Cas_6:166048951-166048974_10	GGTGAGTGAGTGTGTGCGTGNGG	none
7	158305221	158305244	7:158305221-158305244	10	-	0.0	TGTGTGTGAGTGTGTGCATGTGG	3		SampleHEKCas_sorted.bam	HEK_Cas	SampleHEKCas	SampleHEKCas_HEK_Cas_7:158305221-158305244_10	GGTGAGTGAGTGTGTGCGTGNGG	none
7	3010158	3010181	7:3010158-3010181	10	-	nan	CGTGAGTGAGTGAGTGAATGAGT	5		SampleHEKCas_sorted.bam	HEK_Cas	SampleHEKCas	SampleHEKCas_HEK_Cas_7:3010158-3010181_10	GGTGAGTGAGTGTGTGCGTGNGG	none
12	22388825	22388848	12:22388825-22388848	10	-	0.0	TGTGTGTGTGTGTGTGTGTGTGG	4		SampleHEKCas_sorted.bam	HEK_Cas	SampleHEKCas	SampleHEKCas_HEK_Cas_12:22388825-22388848_10	GGTGAGTGAGTGTGTGCGTGNGG	none
12	55047058	55047081	12:55047058-55047081	10	+	0.0	TGTGTGTGCGTGTGTGTGTGTGT	5		SampleHEKCas_sorted.bam	HEK_Cas	SampleHEKCas	SampleHEKCas_HEK_Cas_12:55047058-55047081_10	GGTGAGTGAGTGTGTGCGTGNGG	none
15	98544392	98544414	15:98544392-98544414	10	+	0.0			GGTGTGTG-GTGTGTGTGTGCGG	SampleHEKCas_sorted.bam	HEK_Cas	SampleHEKCas	SampleHEKCas_HEK_Cas_15:98544392-98544414_10	GGTGAGTGAGTGTGTGCGTGNGG	GGTGAGTGAGTGTGTGCGTGNGG
X	56327299	56327322	X:56327299-56327322	10	-	0.0	TGTGAGTGTGTGTGTGCATGTGG	3		SampleHEKCas_sorted.bam	HEK_Cas	SampleHEKCas	SampleHEKCas_HEK_Cas_X:56327299-56327322_10	GGTGAGTGAGTGTGTGCGTGNGG	none
1	233051048	233051071	1:233051048-233051071	8	+	0.0	CGTGTGTGTGTGTGTGTGTGTGA	5		SampleHEKCas_sorted.bam	HEK_Cas	SampleHEKCas	SampleHEKCas_HEK_Cas_1:233051048-233051071_8	GGTGAGTGAGTGTGTGCGTGNGG	none
1	32738746	32738769	1:32738746-32738769	8	+	0.0	GGGGGGTGAGTGTGTGTGTGGGG	3		SampleHEKCas_sorted.bam	HEK_Cas	SampleHEKCas	SampleHEKCas_HEK_Cas_1:32738746-32738769_8	GGTGAGTGAGTGTGTGCGTGNGG	none
1	84282867	84282890	1:84282867-84282890	8	-	0.0	GGTGTGTGTGTGTGTGTGTGTGG	3		SampleHEKCas_sorted.bam	HEK_Cas	SampleHEKCas	SampleHEKCas_HEK_Cas_1:84282867-84282890_8	GGTGAGTGAGTGTGTGCGTGNGG	none
1	99692653	99692676	1:99692653-99692676	8	-	0.0	GGTGAGTGTGTGTGTGTGTGTGT	3		SampleHEKCas_sorted.bam	HEK_Cas	SampleHEKCas	SampleHEKCas_HEK_Cas_1:99692653-99692676_8	GGTGAGTGAGTGTGTGCGTGNGG	none
2	45007149	45007172	2:45007149-45007172	8	-	0.0	TGGGGGTGAGGGTGTGTGTGAGA	6		SampleHEKCas_sorted.bam	HEK_Cas	SampleHEKCas	SampleHEKCas_HEK_Cas_2:45007149-45007172_8	GGTGAGTGAGTGTGTGCGTGNGG	none
3	179428760	179428783	3:179428760-179428783	8	+	0.0	GGTGAGTCAGTGAGTGAGTGGGG	3		SampleHEKCas_sorted.bam	HEK_Cas	SampleHEKCas	SampleHEKCas_HEK_Cas_3:179428760-179428783_8	GGTGAGTGAGTGTGTGCGTGNGG	none
3	3697099	3697122	3:3697099-3697122	8	-	0.0	GGTGTGTGTGTGTGTGTGTGTGG	3		SampleHEKCas_sorted.bam	HEK_Cas	SampleHEKCas	SampleHEKCas_HEK_Cas_3:3697099-3697122_8	GGTGAGTGAGTGTGTGCGTGNGG	none
8	143890809	143890832	8:143890809-143890832	8	+	0.0	GGTGTATGAGTGTGTGTGTGAGG	3		SampleHEKCas_sorted.bam	HEK_Cas	SampleHEKCas	SampleHEKCas_HEK_Cas_8:143890809-143890832_8	GGTGAGTGAGTGTGTGCGTGNGG	none
8	143898512	143898535	8:143898512-143898535	8	-	0.0	TTTGTGTGAATGTGTGCGTGTGT	5		SampleHEKCas_sorted.bam	HEK_Cas	SampleHEKCas	SampleHEKCas_HEK_Cas_8:143898512-143898535_8	GGTGAGTGAGTGTGTGCGTGNGG	none
11	131104367	131104390	11:131104367-131104390	8	+	0.0	TGTGTGTGTGTGTGTGTGTGTGG	4		SampleHEKCas_sorted.bam	HEK_Cas	SampleHEKCas	SampleHEKCas_HEK_Cas_11:131104367-131104390_8	GGTGAGTGAGTGTGTGCGTGNGG	none
11	61485451	61485474	11:61485451-61485474	8	+	0.0	GCAGAGTGAGTGTGTGTGTTGGG	4		SampleHEKCas_sorted.bam	HEK_Cas	SampleHEKCas	SampleHEKCas_HEK_Cas_11:61485451-61485474_8	GGTGAGTGAGTGTGTGCGTGNGG	none
15	79384451	79384473	15:79384451-79384473	8	-	0.0			GGTGTATG-GTGTGTGTGTGTGG	SampleHEKCas_sorted.bam	HEK_Cas	SampleHEKCas	SampleHEKCas_HEK_Cas_15:79384451-79384473_8	GGTGAGTGAGTGTGTGCGTGNGG	GGTGAGTGAGTGTGTGCGTGNGG
17	31833472	31833495	17:31833472-31833495	8	+	0.0	GGTGTGTGAGTGTGTATGTGTGT	4		SampleHEKCas_sorted.bam	HEK_Cas	SampleHEKCas	SampleHEKCas_HEK_Cas_17:31833472-31833495_8	GGTGAGTGAGTGTGTGCGTGNGG	none
19	40561860	40561883	19:40561860-40561883	8	-	0.0	ACTGTGTGAGTGTGTGCGTGAGG	3		SampleHEKCas_sorted.bam	HEK_Cas	SampleHEKCas	SampleHEKCas_HEK_Cas_19:40561860-40561883_8	GGTGAGTGAGTGTGTGCGTGNGG	none
22	49739983	49740006	22:49739983-49740006	8	+	0.0	GGTGTGTGAGTGTGTGTGTGTGG	2		SampleHEKCas_sorted.bam	HEK_Cas	SampleHEKCas	SampleHEKCas_HEK_Cas_22:49739983-49740006_8	GGTGAGTGAGTGTGTGCGTGNGG	none
X	119124842	119124865	X:119124842-119124865	8	-	0.0	GGTGTGTGTGTGTGTGTGTGTGG	3		SampleHEKCas_sorted.bam	HEK_Cas	SampleHEKCas	SampleHEKCas_HEK_Cas_X:119124842-119124865_8	GGTGAGTGAGTGTGTGCGTGNGG	none
X	50623486	50623509	X:50623486-50623509	8	+	0.0	GGTGAGGGTGTGTGTGTGTGGGG	3		SampleHEKCas_sorted.bam	HEK_Cas	SampleHEKCas	SampleHEKCas_HEK_Cas_X:50623486-50623509_8	GGTGAGTGAGTGTGTGCGTGNGG	none
1	211793622	211793645	1:211793622-211793645	6	-	0.0	TGTGTGTGGGTGTGTGCGTGTGT	4		SampleHEKCas_sorted.bam	HEK_Cas	SampleHEKCas	SampleHEKCas_HEK_Cas_1:211793622-211793645_6	GGTGAGTGAGTGTGTGCGTGNGG	none
1	48305031	48305054	1:48305031-48305054	6	-	0.0	TGTGGGTGAGTGTGTGTGTGTGG	3		SampleHEKCas_sorted.bam	HEK_Cas	SampleHEKCas	SampleHEKCas_HEK_Cas_1:48305031-48305054_6	GGTGAGTGAGTGTGTGCGTGNGG	none
1	50315156	50315179	1:50315156-50315179	6	-	nan	TGTGTGTGTGTGTGTGTGTGTGT	5		SampleHEKCas_sorted.bam	HEK_Cas	SampleHEKCas	SampleHEKCas_HEK_Cas_1:50315156-50315179_6	GGTGAGTGAGTGTGTGCGTGNGG	none
2	146773802	146773825	2:146773802-146773825	6	-	0.0	CATGAGTGTTTGTGTGTGTGTGT	6		SampleHEKCas_sorted.bam	HEK_Cas	SampleHEKCas	SampleHEKCas_HEK_Cas_2:146773802-146773825_6	GGTGAGTGAGTGTGTGCGTGNGG	none
2	186345262	186345285	2:186345262-186345285	6	+	0.0	TGTGTGTGTGTGTGTGTGTGTGT	5		SampleHEKCas_sorted.bam	HEK_Cas	SampleHEKCas	SampleHEKCas_HEK_Cas_2:186345262-186345285_6	GGTGAGTGAGTGTGTGCGTGNGG	none
2	35189224	35189247	2:35189224-35189247	6	+	nan	TGTGTGTGTGTGTGTGCATGTGT	5		SampleHEKCas_sorted.bam	HEK_Cas	SampleHEKCas	SampleHEKCas_HEK_Cas_2:35189224-35189247_6	GGTGAGTGAGTGTGTGCGTGNGG	none
2	98728743	98728766	2:98728743-98728766	6	+	0.0	GGTGTGTGTGTGTGTGTGTGTGG	3		SampleHEKCas_sorted.bam	HEK_Cas	SampleHEKCas	SampleHEKCas_HEK_Cas_2:98728743-98728766_6	GGTGAGTGAGTGTGTGCGTGNGG	none
3	32568144	32568167	3:32568144-32568167	6	-	0.0	TGTGTGTGTGTGTGTGTGTGTGG	4		SampleHEKCas_sorted.bam	HEK_Cas	SampleHEKCas	SampleHEKCas_HEK_Cas_3:32568144-32568167_6	GGTGAGTGAGTGTGTGCGTGNGG	none
3	510691	510714	3:510691-510714	6	+	nan	TGTGTGTGTGTGTGTGTGTGTGT	5		SampleHEKCas_sorted.bam	HEK_Cas	SampleHEKCas	SampleHEKCas_HEK_Cas_3:510691-510714_6	GGTGAGTGAGTGTGTGCGTGNGG	none
5	124440453	124440476	5:124440453-124440476	6	-	0.0	TGTGTGTGTGTGTGTGTGTGTGT	5		SampleHEKCas_sorted.bam	HEK_Cas	SampleHEKCas	SampleHEKCas_HEK_Cas_5:124440453-124440476_6	GGTGAGTGAGTGTGTGCGTGNGG	none
5	168173660	168173683	5:168173660-168173683	6	+	0.0	GGTGTGTGAGTGTGGTGGTATGG	5	GGTGTGTG-GTGTGTGAGTGTGG	SampleHEKCas_sorted.bam	HEK_Cas	SampleHEKCas	SampleHEKCas_HEK_Cas_5:168173660-168173683_6	GGTGAGTGAGTGTGTGCGTGNGG	GGTGAGTGAGTGTGTGCGTGNGG
5	1870358	1870381	5:1870358-1870381	6	+	0.0	TGCCGGTGAGTGTGTGTGTGAGG	5	GCCG-GTGAGTGTGTGTGTGAGG	SampleHEKCas_sorted.bam	HEK_Cas	SampleHEKCas	SampleHEKCas_HEK_Cas_5:1870358-1870381_6	GGTGAGTGAGTGTGTGCGTGNGG	GGTGAGTGAGTGTGTGCGTGNGG
7	116039005	116039028	7:116039005-116039028	6	-	0.0	TGTGTGTGTGTGTGTGTGTGTGT	5		SampleHEKCas_sorted.bam	HEK_Cas	SampleHEKCas	SampleHEKCas_HEK_Cas_7:116039005-116039028_6	GGTGAGTGAGTGTGTGCGTGNGG	none
7	20263505	20263528	7:20263505-20263528	6	+	0.0	TGTGAGTGTATGTGTGTGTGTGG	4		SampleHEKCas_sorted.bam	HEK_Cas	SampleHEKCas	SampleHEKCas_HEK_Cas_7:20263505-20263528_6	GGTGAGTGAGTGTGTGCGTGNGG	none
7	9644904	9644927	7:9644904-9644927	6	+	0.0	TGTGTGTGTGTGTGTGTGTGTGG	4		SampleHEKCas_sorted.bam	HEK_Cas	SampleHEKCas	SampleHEKCas_HEK_Cas_7:9644904-9644927_6	GGTGAGTGAGTGTGTGCGTGNGG	none
8	120527783	120527806	8:120527783-120527806	6	-	0.0	TATGTGTATGTGTGTGCGTGTGT	6		SampleHEKCas_sorted.bam	HEK_Cas	SampleHEKCas	SampleHEKCas_HEK_Cas_8:120527783-120527806_6	GGTGAGTGAGTGTGTGCGTGNGG	none
8	143890097	143890120	8:143890097-143890120	6	+	0.0	TGTGTGTGAGTGTGTGTGTAAGG	4		SampleHEKCas_sorted.bam	HEK_Cas	SampleHEKCas	SampleHEKCas_HEK_Cas_8:143890097-143890120_6	GGTGAGTGAGTGTGTGCGTGNGG	none
10	6172290	6172313	10:6172290-6172313	6	+	0.0	TGATTGTGAGTGTGTGTGTGTGG	5	GATT-GTGAGTGTGTGTGTGTGG	SampleHEKCas_sorted.bam	HEK_Cas	SampleHEKCas	SampleHEKCas_HEK_Cas_10:6172290-6172313_6	GGTGAGTGAGTGTGTGCGTGNGG	GGTGAGTGAGTGTGTGCGTGNGG
10	92433379	92433402	10:92433379-92433402	6	+	0.0	GGTGTGTGTGTGTGTGTGTGTGT	4		SampleHEKCas_sorted.bam	HEK_Cas	SampleHEKCas	SampleHEKCas_HEK_Cas_10:92433379-92433402_6	GGTGAGTGAGTGTGTGCGTGNGG	none
11	70037015	70037038	11:70037015-70037038	6	+	nan	GGTGTGTGTGTGCATGTGTGCTG	6		SampleHEKCas_sorted.bam	HEK_Cas	SampleHEKCas	SampleHEKCas_HEK_Cas_11:70037015-70037038_6	GGTGAGTGAGTGTGTGCGTGNGG	none
13	21414483	21414505	13:21414483-21414505	6	-	0.0			GGTGTGTG-GTGTGTGCCTGTAG	SampleHEKCas_sorted.bam	HEK_Cas	SampleHEKCas	SampleHEKCas_HEK_Cas_13:21414483-21414505_6	GGTGAGTGAGTGTGTGCGTGNGG	GGTGAGTGAGTGTGTGCGTGNGG
13	69545817	69545840	13:69545817-69545840	6	-	0.0	TGTGAGTGTGTATGTGTGTGTGT	5		SampleHEKCas_sorted.bam	HEK_Cas	SampleHEKCas	SampleHEKCas_HEK_Cas_13:69545817-69545840_6	GGTGAGTGAGTGTGTGCGTGNGG	none
14	106029014	106029037	14:106029014-106029037	6	+	0.0	GGTGAGTGAGTGTGTGTGTGAGG	1		SampleHEKCas_sorted.bam	HEK_Cas	SampleHEKCas	SampleHEKCas_HEK_Cas_14:106029014-106029037_6	GGTGAGTGAGTGTGTGCGTGNGG	none
14	57640184	57640207	14:57640184-57640207	6	+	0.0	TGTGTGTGTGTGTGTGTGTGTGT	5		SampleHEKCas_sorted.bam	HEK_Cas	SampleHEKCas	SampleHEKCas_HEK_Cas_14:57640184-57640207_6	GGTGAGTGAGTGTGTGCGTGNGG	none
14	62078766	62078789	14:62078766-62078789	6	-	0.0	TGTGAGTAAGTGTGTGTGTGTGG	3		SampleHEKCas_sorted.bam	HEK_Cas	SampleHEKCas	SampleHEKCas_HEK_Cas_14:62078766-62078789_6	GGTGAGTGAGTGTGTGCGTGNGG	none
14	72386175	72386198	14:72386175-72386198	6	+	0.0	GGTGTGTGTGTGTGTGTGTGATG	4		SampleHEKCas_sorted.bam	HEK_Cas	SampleHEKCas	SampleHEKCas_HEK_Cas_14:72386175-72386198_6	GGTGAGTGAGTGTGTGCGTGNGG	none
15	71859938	71859961	15:71859938-71859961	6	-	0.0	TGTGTGTGTGTGTGTGTGTGGGG	4		SampleHEKCas_sorted.bam	HEK_Cas	SampleHEKCas	SampleHEKCas_HEK_Cas_15:71859938-71859961_6	GGTGAGTGAGTGTGTGCGTGNGG	none
15	90050019	90050042	15:90050019-90050042	6	-	nan	TGTGTGTGTGTGTGTGTGTGTGT	5		SampleHEKCas_sorted.bam	HEK_Cas	SampleHEKCas	SampleHEKCas_HEK_Cas_15:90050019-90050042_6	GGTGAGTGAGTGTGTGCGTGNGG	none
18	6130258	6130281	18:6130258-6130281	6	-	0.0	TGTGAGTGAATGTGTGTGTGTGG	3		SampleHEKCas_sorted.bam	HEK_Cas	SampleHEKCas	SampleHEKCas_HEK_Cas_18:6130258-6130281_6	GGTGAGTGAGTGTGTGCGTGNGG	none
19	16569480	16569503	19:16569480-16569503	6	-	0.0	TGTGAGTGAGTGTGTGTGTGGAG	3		SampleHEKCas_sorted.bam	HEK_Cas	SampleHEKCas	SampleHEKCas_HEK_Cas_19:16569480-16569503_6	GGTGAGTGAGTGTGTGCGTGNGG	none
19	49644877	49644900	19:49644877-49644900	6	+	0.0	GGTGTGTGAGTGTGTGTGTGCAG	3		SampleHEKCas_sorted.bam	HEK_Cas	SampleHEKCas	SampleHEKCas_HEK_Cas_19:49644877-49644900_6	GGTGAGTGAGTGTGTGCGTGNGG	none
20	60805055	60805078	20:60805055-60805078	6	-	0.0	TGTTTGTGAGTGTGTGAGTGTGG	4		SampleHEKCas_sorted.bam	HEK_Cas	SampleHEKCas	SampleHEKCas_HEK_Cas_20:60805055-60805078_6	GGTGAGTGAGTGTGTGCGTGNGG	none
21	20282554	20282577	21:20282554-20282577	6	-	0.0	GGTGAGAGAGAGTGAGCATGGGG	4		SampleHEKCas_sorted.bam	HEK_Cas	SampleHEKCas	SampleHEKCas_HEK_Cas_21:20282554-20282577_6	GGTGAGTGAGTGTGTGCGTGNGG	none
21	40882387	40882410	21:40882387-40882410	6	-	0.0	GGGGTGTGTGTGTGTGTGTGTAG	5		SampleHEKCas_sorted.bam	HEK_Cas	SampleHEKCas	SampleHEKCas_HEK_Cas_21:40882387-40882410_6	GGTGAGTGAGTGTGTGCGTGNGG	none
22	19897465	19897487	22:19897465-19897487	6	-	0.0			TGTGAGTG-GTGTGTGTGTGTGG	SampleHEKCas_sorted.bam	HEK_Cas	SampleHEKCas	SampleHEKCas_HEK_Cas_22:19897465-19897487_6	GGTGAGTGAGTGTGTGCGTGNGG	GGTGAGTGAGTGTGTGCGTGNGG
1	202174648	202174671	1:202174648-202174671	4	-	0.0	GAGGTGTGTGTGTGTGCTTGAAG	6		SampleHEKCas_sorted.bam	HEK_Cas	SampleHEKCas	SampleHEKCas_HEK_Cas_1:202174648-202174671_4	GGTGAGTGAGTGTGTGCGTGNGG	none
1	23438299	23438322	1:23438299-23438322	4	-	0.0	GATGAGTGTGTGTGTGGGGGGGC	5	GAAGA-TGAGTGTGTGTGTGGGG	SampleHEKCas_sorted.bam	HEK_Cas	SampleHEKCas	SampleHEKCas_HEK_Cas_1:23438299-23438322_4	GGTGAGTGAGTGTGTGCGTGNGG	GGTGAGTGAGTGTGTGCGTGNGG
1	90000081	90000104	1:90000081-90000104	4	-	0.0	ACTGAGTGTGTGTGTGTGTGTGT	5		SampleHEKCas_sorted.bam	HEK_Cas	SampleHEKCas	SampleHEKCas_HEK_Cas_1:90000081-90000104_4	GGTGAGTGAGTGTGTGCGTGNGG	none
2	183092018	183092041	2:183092018-183092041	4	+	0.0	GATGTGTGAGTGTGTGCCTGTGG	3		SampleHEKCas_sorted.bam	HEK_Cas	SampleHEKCas	SampleHEKCas_HEK_Cas_2:183092018-183092041_4	GGTGAGTGAGTGTGTGCGTGNGG	none
2	25386843	25386866	2:25386843-25386866	4	-	0.0	GGTGTGTGTGTGTGTGTGTTGGG	4		SampleHEKCas_sorted.bam	HEK_Cas	SampleHEKCas	SampleHEKCas_HEK_Cas_2:25386843-25386866_4	GGTGAGTGAGTGTGTGCGTGNGG	none
2	74382555	74382578	2:74382555-74382578	4	-	0.0	AGAGAGTGAGTGAGTGTATGTGT	6		SampleHEKCas_sorted.bam	HEK_Cas	SampleHEKCas	SampleHEKCas_HEK_Cas_2:74382555-74382578_4	GGTGAGTGAGTGTGTGCGTGNGG	none
3	124510173	124510196	3:124510173-124510196	4	-	0.0	TGGGAATGTGTGTGAGCTTGGGG	6		SampleHEKCas_sorted.bam	HEK_Cas	SampleHEKCas	SampleHEKCas_HEK_Cas_3:124510173-124510196_4	GGTGAGTGAGTGTGTGCGTGNGG	none
3	131386289	131386312	3:131386289-131386312	4	+	0.0	GGTGTGTGAGTGTGTATGTGACG	4		SampleHEKCas_sorted.bam	HEK_Cas	SampleHEKCas	SampleHEKCas_HEK_Cas_3:131386289-131386312_4	GGTGAGTGAGTGTGTGCGTGNGG	none
3	3610042	3610065	3:3610042-3610065	4	+	0.0	TTCTTGTGAGTGTGTGTGTGAGG	6		SampleHEKCas_sorted.bam	HEK_Cas	SampleHEKCas	SampleHEKCas_HEK_Cas_3:3610042-3610065_4	GGTGAGTGAGTGTGTGCGTGNGG	none
3	42565092	42565115	3:42565092-42565115	4	-	nan	TGTGTGTGTGTGTGTGTGTAGTG	6		SampleHEKCas_sorted.bam	HEK_Cas	SampleHEKCas	SampleHEKCas_HEK_Cas_3:42565092-42565115_4	GGTGAGTGAGTGTGTGCGTGNGG	none
3	78805787	78805810	3:78805787-78805810	4	+	0.0	TGTGTGTGCGTGTGTGCATGTGT	5		SampleHEKCas_sorted.bam	HEK_Cas	SampleHEKCas	SampleHEKCas_HEK_Cas_3:78805787-78805810_4	GGTGAGTGAGTGTGTGCGTGNGG	none
4	17395360	17395383	4:17395360-17395383	4	-	0.0	TGTGTGTGTGTGTGTGTGTGTGT	5		SampleHEKCas_sorted.bam	HEK_Cas	SampleHEKCas	SampleHEKCas_HEK_Cas_4:17395360-17395383_4	GGTGAGTGAGTGTGTGCGTGNGG	none
4	18214990	18215013	4:18214990-18215013	4	+	nan	TGTGAGTGTGTATGTTGGTGGTG	6		SampleHEKCas_sorted.bam	HEK_Cas	SampleHEKCas	SampleHEKCas_HEK_Cas_4:18214990-18215013_4	GGTGAGTGAGTGTGTGCGTGNGG	none
4	62066426	62066449	4:62066426-62066449	4	+	0.0	CGTGTGTGAGTGTGCGTGTCTGG	5		SampleHEKCas_sorted.bam	HEK_Cas	SampleHEKCas	SampleHEKCas_HEK_Cas_4:62066426-62066449_4	GGTGAGTGAGTGTGTGCGTGNGG	none
4	81180535	81180558	4:81180535-81180558	4	-	0.0	TGTGAGTGTGAGTGTGTGTGTGG	4		SampleHEKCas_sorted.bam	HEK_Cas	SampleHEKCas	SampleHEKCas_HEK_Cas_4:81180535-81180558_4	GGTGAGTGAGTGTGTGCGTGNGG	none
5	149005323	149005346	5:149005323-149005346	4	-	0.0	GGTTTGTGTGTGTGTGTGTGTGG	4		SampleHEKCas_sorted.bam	HEK_Cas	SampleHEKCas	SampleHEKCas_HEK_Cas_5:149005323-149005346_4	GGTGAGTGAGTGTGTGCGTGNGG	none
5	29367372	29367395	5:29367372-29367395	4	-	0.0	TGTGAGTGAGTGTGTGTATGGGG	3		SampleHEKCas_sorted.bam	HEK_Cas	SampleHEKCas	SampleHEKCas_HEK_Cas_5:29367372-29367395_4	GGTGAGTGAGTGTGTGCGTGNGG	none
5	29462948	29462971	5:29462948-29462971	4	-	0.0	AATGAGTGAGTGTGTGTGTGTGC	4		SampleHEKCas_sorted.bam	HEK_Cas	SampleHEKCas	SampleHEKCas_HEK_Cas_5:29462948-29462971_4	GGTGAGTGAGTGTGTGCGTGNGG	none
5	3727825	3727848	5:3727825-3727848	4	-	nan	TGTGTGTGAGTGTGTGTATGTGT	5		SampleHEKCas_sorted.bam	HEK_Cas	SampleHEKCas	SampleHEKCas_HEK_Cas_5:3727825-3727848_4	GGTGAGTGAGTGTGTGCGTGNGG	none
5	39845830	39845853	5:39845830-39845853	4	+	0.0	GGTTTGTGTGTGTGTGTGTGTGT	5		SampleHEKCas_sorted.bam	HEK_Cas	SampleHEKCas	SampleHEKCas_HEK_Cas_5:39845830-39845853_4	GGTGAGTGAGTGTGTGCGTGNGG	none
5	56151172	56151195	5:56151172-56151195	4	+	0.0	TGTGTGTGTATGTGTGTGTAAGG	6		SampleHEKCas_sorted.bam	HEK_Cas	SampleHEKCas	SampleHEKCas_HEK_Cas_5:56151172-56151195_4	GGTGAGTGAGTGTGTGCGTGNGG	none
5	73855614	73855637	5:73855614-73855637	4	+	0.0	GGTGTGTGAGAGTGTGTATGTGG	4		SampleHEKCas_sorted.bam	HEK_Cas	SampleHEKCas	SampleHEKCas_HEK_Cas_5:73855614-73855637_4	GGTGAGTGAGTGTGTGCGTGNGG	none
6	123535041	123535064	6:123535041-123535064	4	-	0.0	TCTGTGTGTGTGTGTGTGTGTGT	6		SampleHEKCas_sorted.bam	HEK_Cas	SampleHEKCas	SampleHEKCas_HEK_Cas_6:123535041-123535064_4	GGTGAGTGAGTGTGTGCGTGNGG	none
6	169000654	169000677	6:169000654-169000677	4	-	0.0	TGTGTGTGAGTGTGTGTGTGGGG	3		SampleHEKCas_sorted.bam	HEK_Cas	SampleHEKCas	SampleHEKCas_HEK_Cas_6:169000654-169000677_4	GGTGAGTGAGTGTGTGCGTGNGG	none
6	46414025	46414048	6:46414025-46414048	4	+	nan	GCAGGGTGTGTGTGTGGGTGGGG	5		SampleHEKCas_sorted.bam	HEK_Cas	SampleHEKCas	SampleHEKCas_HEK_Cas_6:46414025-46414048_4	GGTGAGTGAGTGTGTGCGTGNGG	none
7	119939424	119939447	7:119939424-119939447	4	+	0.0	TTTGTGTGAGTGTGTGTGTGTGT	5		SampleHEKCas_sorted.bam	HEK_Cas	SampleHEKCas	SampleHEKCas_HEK_Cas_7:119939424-119939447_4	GGTGAGTGAGTGTGTGCGTGNGG	none
7	157923089	157923112	7:157923089-157923112	4	-	0.0	TGTGTATGAGTGTGTGTGTTGGG	5		SampleHEKCas_sorted.bam	HEK_Cas	SampleHEKCas	SampleHEKCas_HEK_Cas_7:157923089-157923112_4	GGTGAGTGAGTGTGTGCGTGNGG	none
7	17011887	17011910	7:17011887-17011910	4	-	0.0	GGTGAGTCAGTGAGTGACTGTGG	4		SampleHEKCas_sorted.bam	HEK_Cas	SampleHEKCas	SampleHEKCas_HEK_Cas_7:17011887-17011910_4	GGTGAGTGAGTGTGTGCGTGNGG	none
7	66845499	66845522	7:66845499-66845522	4	+	0.0	TGTGTGTGCATGTGTACATGTGG	6		SampleHEKCas_sorted.bam	HEK_Cas	SampleHEKCas	SampleHEKCas_HEK_Cas_7:66845499-66845522_4	GGTGAGTGAGTGTGTGCGTGNGG	none
8	122518466	122518489	8:122518466-122518489	4	-	0.0	GGCAAGAGAGTGTGTGCAGGGGA	6		SampleHEKCas_sorted.bam	HEK_Cas	SampleHEKCas	SampleHEKCas_HEK_Cas_8:122518466-122518489_4	GGTGAGTGAGTGTGTGCGTGNGG	none
8	53183263	53183286	8:53183263-53183286	4	+	0.0	GGTAAGTGGTTGTTTGGGGGTGG	6		SampleHEKCas_sorted.bam	HEK_Cas	SampleHEKCas	SampleHEKCas_HEK_Cas_8:53183263-53183286_4	GGTGAGTGAGTGTGTGCGTGNGG	none
9	136465319	136465342	9:136465319-136465342	4	+	0.0	TCTGTGTGAGTGTGTGTGTGTGG	4		SampleHEKCas_sorted.bam	HEK_Cas	SampleHEKCas	SampleHEKCas_HEK_Cas_9:136465319-136465342_4	GGTGAGTGAGTGTGTGCGTGNGG	none
9	137231349	137231372	9:137231349-137231372	4	+	nan	TGTGTGTGAGTCTGTGTGTGTGT	5		SampleHEKCas_sorted.bam	HEK_Cas	SampleHEKCas	SampleHEKCas_HEK_Cas_9:137231349-137231372_4	GGTGAGTGAGTGTGTGCGTGNGG	none
9	138117539	138117562	9:138117539-138117562	4	-	0.0	GGTGTGTGAGCATGTGTGTACGG	5		SampleHEKCas_sorted.bam	HEK_Cas	SampleHEKCas	SampleHEKCas_HEK_Cas_9:138117539-138117562_4	GGTGAGTGAGTGTGTGCGTGNGG	none
10	127831424	127831447	10:127831424-127831447	4	+	0.0	GGTGTGTATGTGTGTGTATGTGG	5		SampleHEKCas_sorted.bam	HEK_Cas	SampleHEKCas	SampleHEKCas_HEK_Cas_10:127831424-127831447_4	GGTGAGTGAGTGTGTGCGTGNGG	none
10	133953010	133953033	10:133953010-133953033	4	+	0.0	TGTGAGTGTGAGTGTGTGTGTGG	4		SampleHEKCas_sorted.bam	HEK_Cas	SampleHEKCas	SampleHEKCas_HEK_Cas_10:133953010-133953033_4	GGTGAGTGAGTGTGTGCGTGNGG	none
10	23005377	23005400	10:23005377-23005400	4	-	0.0	GGGGTGTGTGTGTGTGTGTGTGG	4		SampleHEKCas_sorted.bam	HEK_Cas	SampleHEKCas	SampleHEKCas_HEK_Cas_10:23005377-23005400_4	GGTGAGTGAGTGTGTGCGTGNGG	none
10	3929366	3929389	10:3929366-3929389	4	+	0.0	CGCCTGTGAGTGTGTGCAAGGGG	6		SampleHEKCas_sorted.bam	HEK_Cas	SampleHEKCas	SampleHEKCas_HEK_Cas_10:3929366-3929389_4	GGTGAGTGAGTGTGTGCGTGNGG	none
10	99306644	99306667	10:99306644-99306667	4	-	0.0	AGAGAGAGAGTGTGTGTGTGAGG	4		SampleHEKCas_sorted.bam	HEK_Cas	SampleHEKCas	SampleHEKCas_HEK_Cas_10:99306644-99306667_4	GGTGAGTGAGTGTGTGCGTGNGG	none
11	39879587	39879610	11:39879587-39879610	4	-	0.0	TGTATGTGAATGTGTGCGTGTGT	5		SampleHEKCas_sorted.bam	HEK_Cas	SampleHEKCas	SampleHEKCas_HEK_Cas_11:39879587-39879610_4	GGTGAGTGAGTGTGTGCGTGNGG	none
11	71289006	71289029	11:71289006-71289029	4	-	0.0	AGTGTATGAGTGTGTGTGTGAGA	5		SampleHEKCas_sorted.bam	HEK_Cas	SampleHEKCas	SampleHEKCas_HEK_Cas_11:71289006-71289029_4	GGTGAGTGAGTGTGTGCGTGNGG	none
12	109289241	109289264	12:109289241-109289264	4	+	nan	GGTGATTGTGCATGTATGTGAGG	6		SampleHEKCas_sorted.bam	HEK_Cas	SampleHEKCas	SampleHEKCas_HEK_Cas_12:109289241-109289264_4	GGTGAGTGAGTGTGTGCGTGNGG	none
12	11258882	11258905	12:11258882-11258905	4	-	0.0	AGTGAGTGAGTATGTGTGTATGG	4		SampleHEKCas_sorted.bam	HEK_Cas	SampleHEKCas	SampleHEKCas_HEK_Cas_12:11258882-11258905_4	GGTGAGTGAGTGTGTGCGTGNGG	none
12	50607806	50607829	12:50607806-50607829	4	-	0.0	TGTGTGTGTGTGTGTGTGTGTGG	4		SampleHEKCas_sorted.bam	HEK_Cas	SampleHEKCas	SampleHEKCas_HEK_Cas_12:50607806-50607829_4	GGTGAGTGAGTGTGTGCGTGNGG	none
12	52035674	52035697	12:52035674-52035697	4	-	0.0	TGGATTTGAGTGTGTGTGTGTGG	6		SampleHEKCas_sorted.bam	HEK_Cas	SampleHEKCas	SampleHEKCas_HEK_Cas_12:52035674-52035697_4	GGTGAGTGAGTGTGTGCGTGNGG	none
14	65232534	65232557	14:65232534-65232557	4	+	0.0	TGTGAGTGTGTGTGTGTGTGGGG	3		SampleHEKCas_sorted.bam	HEK_Cas	SampleHEKCas	SampleHEKCas_HEK_Cas_14:65232534-65232557_4	GGTGAGTGAGTGTGTGCGTGNGG	none
15	49909973	49909996	15:49909973-49909996	4	+	nan	TGTGTGTGTGTGTGTGTGTGTGT	5		SampleHEKCas_sorted.bam	HEK_Cas	SampleHEKCas	SampleHEKCas_HEK_Cas_15:49909973-49909996_4	GGTGAGTGAGTGTGTGCGTGNGG	none
16	25737628	25737651	16:25737628-25737651	4	-	0.0	TGTGTGTACGTGTGTGTGTGTGG	5		SampleHEKCas_sorted.bam	HEK_Cas	SampleHEKCas	SampleHEKCas_HEK_Cas_16:25737628-25737651_4	GGTGAGTGAGTGTGTGCGTGNGG	none
16	611160	611183	16:611160-611183	4	+	0.0	TATGCGTTTGTGTGTGCGTGTGG	5		SampleHEKCas_sorted.bam	HEK_Cas	SampleHEKCas	SampleHEKCas_HEK_Cas_16:611160-611183_4	GGTGAGTGAGTGTGTGCGTGNGG	none
16	79884715	79884738	16:79884715-79884738	4	-	nan	AGTGTGTGTGTGTGTGTGTGTGT	5		SampleHEKCas_sorted.bam	HEK_Cas	SampleHEKCas	SampleHEKCas_HEK_Cas_16:79884715-79884738_4	GGTGAGTGAGTGTGTGCGTGNGG	none
19	10449986	10450009	19:10449986-10450009	4	+	0.0	GGGGTGTGTGTGTGTGTGTTAGG	5		SampleHEKCas_sorted.bam	HEK_Cas	SampleHEKCas	SampleHEKCas_HEK_Cas_19:10449986-10450009_4	GGTGAGTGAGTGTGTGCGTGNGG	none
19	39660131	39660154	19:39660131-39660154	4	-	nan	GGTGGGTGAGTGAGAGCCTGCCC	6		SampleHEKCas_sorted.bam	HEK_Cas	SampleHEKCas	SampleHEKCas_HEK_Cas_19:39660131-39660154_4	GGTGAGTGAGTGTGTGCGTGNGG	none
19	47732485	47732508	19:47732485-47732508	4	-	0.0	CTGGAGTGAGTGTGTGTGTGTGG	4	TG-GAGTGAGTGTGTGTGTGTGG	SampleHEKCas_sorted.bam	HEK_Cas	SampleHEKCas	SampleHEKCas_HEK_Cas_19:47732485-47732508_4	GGTGAGTGAGTGTGTGCGTGNGG	GGTGAGTGAGTGTGTGCGTGNGG
19	6109015	6109038	19:6109015-6109038	4	+	0.0	TGTGAGTGAGTGTGTGTGTGTGA	3		SampleHEKCas_sorted.bam	HEK_Cas	SampleHEKCas	SampleHEKCas_HEK_Cas_19:6109015-6109038_4	GGTGAGTGAGTGTGTGCGTGNGG	none
X	11424604	11424627	X:11424604-11424627	4	-	0.0	TGTGTGTGAGTGTGTGTGTGGGG	3		SampleHEKCas_sorted.bam	HEK_Cas	SampleHEKCas	SampleHEKCas_HEK_Cas_X:11424604-11424627_4	GGTGAGTGAGTGTGTGCGTGNGG	none
X	39606142	39606165	X:39606142-39606165	4	-	0.0	GATGAGCGAGTGTGTGTGTATGG	4		SampleHEKCas_sorted.bam	HEK_Cas	SampleHEKCas	SampleHEKCas_HEK_Cas_X:39606142-39606165_4	GGTGAGTGAGTGTGTGCGTGNGG	none
X	53290837	53290860	X:53290837-53290860	4	-	0.0	TGTGTGTGAGTGTGTGTGTGTGG	3		SampleHEKCas_sorted.bam	HEK_Cas	SampleHEKCas	SampleHEKCas_HEK_Cas_X:53290837-53290860_4	GGTGAGTGAGTGTGTGCGTGNGG	none

## Sheet: HEK_Cas9+EXOIII_VEGF 
#Chromosome	Start	End	Genomic Coordinate	Nuclease_Read_Count	Strand	Control_Read_Count	Site_Sequence	Site_Substitution_Number	Site_Sequence_Gaps_Allowed	File_Name	Cell	Target_site	Full_Name	Target_Sequence	Realigned_Target_Sequence
8	143890809	143890832	8:143890809-143890832	12	+	0.0	GGTGTATGAGTGTGTGTGTGAGG	3		HEK_CasEXO_VEGF_sorted.bam	HEK CCEXO VEGF	HEK_CasEXO_VEGF	HEK_CasEXO_VEGF_HEK CCEXO VEGF_8:143890809-143890832_12	GGTGAGTGAGTGTGTGCGTGNGG	none
19	1747415	1747438	19:1747415-1747438	6	-	0.0	TGTGTGTGTGTGTGTGTGTGTGG	4		HEK_CasEXO_VEGF_sorted.bam	HEK CCEXO VEGF	HEK_CasEXO_VEGF	HEK_CasEXO_VEGF_HEK CCEXO VEGF_19:1747415-1747438_6	GGTGAGTGAGTGTGTGCGTGNGG	none
19	30517036	30517059	19:30517036-30517059	6	+	0.0	AGTGAGTGAGTGTATGTGTGTGA	4		HEK_CasEXO_VEGF_sorted.bam	HEK CCEXO VEGF	HEK_CasEXO_VEGF	HEK_CasEXO_VEGF_HEK CCEXO VEGF_19:30517036-30517059_6	GGTGAGTGAGTGTGTGCGTGNGG	none

## Sheet: HEK_CCExo_VEGF
#Chromosome	Start	End	Genomic Coordinate	Nuclease_Read_Count	Strand	Control_Read_Count	Site_Sequence	Site_Substitution_Number	Site_Sequence_Gaps_Allowed	File_Name	Cell	Target_site	Full_Name	Target_Sequence	Realigned_Target_Sequence
6	163660805	163660828	6:163660805-163660828	10	-	0.0	TGTGAGTGTGTGTGTGTGTGGGG	3		SampleHEKCCEXO_sorted.bam	HEK_CCEXO	SampleHEKCCEXO	SampleHEKCCEXO_HEK_CCEXO_6:163660805-163660828_10	GGTGAGTGAGTGTGTGCGTGNGG	none
2	242806974	242806998	2:242806974-242806998	8	+	nan			GGTGTGTGTAGTGTGTACGTGGTG	SampleHEKCCEXO_sorted.bam	HEK_CCEXO	SampleHEKCCEXO	SampleHEKCCEXO_HEK_CCEXO_2:242806974-242806998_8	GGTGAGTGAGTGTGTGCGTGNGG	GGTGAGTG-AGTGTGTGCGTGNGG
14	65569152	65569175	14:65569152-65569175	6	-	0.0	AGTGAGTGAGTGTGTGTGTGGGG	2		SampleHEKCCEXO_sorted.bam	HEK_CCEXO	SampleHEKCCEXO	SampleHEKCCEXO_HEK_CCEXO_14:65569152-65569175_6	GGTGAGTGAGTGTGTGCGTGNGG	none
18	21629421	21629444	18:21629421-21629444	6	-	0.0	AATGAGTGAATGAGTGAGTGAGG	5		SampleHEKCCEXO_sorted.bam	HEK_CCEXO	SampleHEKCCEXO	SampleHEKCCEXO_HEK_CCEXO_18:21629421-21629444_6	GGTGAGTGAGTGTGTGCGTGNGG	none
11	111229308	111229331	11:111229308-111229331	4	-	0.0	TGAGAGTGTATGTGTGTGTGAGG	5		SampleHEKCCEXO_sorted.bam	HEK_CCEXO	SampleHEKCCEXO	SampleHEKCCEXO_HEK_CCEXO_11:111229308-111229331_4	GGTGAGTGAGTGTGTGCGTGNGG	none
14	101069196	101069219	14:101069196-101069219	4	+	nan	GGTGTGTGTATGTGTGCGTGTGT	4		SampleHEKCCEXO_sorted.bam	HEK_CCEXO	SampleHEKCCEXO	SampleHEKCCEXO_HEK_CCEXO_14:101069196-101069219_4	GGTGAGTGAGTGTGTGCGTGNGG	none
17	80203833	80203856	17:80203833-80203856	4	-	0.0	ACTGGGTGAGTGTGCGCGTGGCG	5		SampleHEKCCEXO_sorted.bam	HEK_CCEXO	SampleHEKCCEXO	SampleHEKCCEXO_HEK_CCEXO_17:80203833-80203856_4	GGTGAGTGAGTGTGTGCGTGNGG	none
17	8059525	8059548	17:8059525-8059548	4	-	0.0	GGTGTTAGAGTGTGTGTGTGTGG	4		SampleHEKCCEXO_sorted.bam	HEK_CCEXO	SampleHEKCCEXO	SampleHEKCCEXO_HEK_CCEXO_17:8059525-8059548_4	GGTGAGTGAGTGTGTGCGTGNGG	none
4	63021065	63021088	4:63021065-63021088	4	-	0.0	TGTGTGTGTGTGTGTGTGTGTGT	5		SampleHEKCCEXO_sorted.bam	HEK_CCEXO	SampleHEKCCEXO	SampleHEKCCEXO_HEK_CCEXO_4:63021065-63021088_4	GGTGAGTGAGTGTGTGCGTGNGG	none
8	143890809	143890832	8:143890809-143890832	4	+	0.0	GGTGTATGAGTGTGTGTGTGAGG	3		SampleHEKCCEXO_sorted.bam	HEK_CCEXO	SampleHEKCCEXO	SampleHEKCCEXO_HEK_CCEXO_8:143890809-143890832_4	GGTGAGTGAGTGTGTGCGTGNGG	none

## Sheet: K562_Cas9_VEGF
#Chromosome	Start	End	Genomic Coordinate	Nuclease_Read_Count	Strand	Control_Read_Count	Site_Sequence	Site_Substitution_Number	Site_Sequence_Gaps_Allowed	File_Name	Cell	Target_site	Full_Name	Target_Sequence	Realigned_Target_Sequence
2	223636716	223636739	2:223636716-223636739	122	+	0.0	TGTGTATGAGAGTGTGTGTGTGA	6		VEGF_Cas9_sorted.bam	K562_VEGF_Cas9	VEGF_Cas9	VEGF_Cas9_K562_VEGF_Cas9_2:223636716-223636739_122	GGTGAGTGAGTGTGTGCGTGTGG	none
10	134568753	134568776	10:134568753-134568776	84	+	0.0	TGTGAGCAGGTGTGTGCATGTGA	6		VEGF_Cas9_sorted.bam	K562_VEGF_Cas9	VEGF_Cas9	VEGF_Cas9_K562_VEGF_Cas9_10:134568753-134568776_84	GGTGAGTGAGTGTGTGCGTGTGG	none
17	6448166	6448189	17:6448166-6448189	52	-	0.0	TGTGAGTGTGTGTGTGTGTGTGG	3		VEGF_Cas9_sorted.bam	K562_VEGF_Cas9	VEGF_Cas9	VEGF_Cas9_K562_VEGF_Cas9_17:6448166-6448189_52	GGTGAGTGAGTGTGTGCGTGTGG	none
3	195559458	195559481	3:195559458-195559481	44	-	0.0	TTTGTGTGTGTGTGTGTGTGTGG	5		VEGF_Cas9_sorted.bam	K562_VEGF_Cas9	VEGF_Cas9	VEGF_Cas9_K562_VEGF_Cas9_3:195559458-195559481_44	GGTGAGTGAGTGTGTGCGTGTGG	none
6	95409776	95409799	6:95409776-95409799	42	-	0.0	AGTGTGTGTATGTGTGTGTGTGC	6		VEGF_Cas9_sorted.bam	K562_VEGF_Cas9	VEGF_Cas9	VEGF_Cas9_K562_VEGF_Cas9_6:95409776-95409799_42	GGTGAGTGAGTGTGTGCGTGTGG	none
8	96823085	96823108	8:96823085-96823108	42	+	0.0	TGTGTGTGTGTGTGTGTGTGTGT	5		VEGF_Cas9_sorted.bam	K562_VEGF_Cas9	VEGF_Cas9	VEGF_Cas9_K562_VEGF_Cas9_8:96823085-96823108_42	GGTGAGTGAGTGTGTGCGTGTGG	none
2	3427093	3427116	2:3427093-3427116	38	+	0.0	TGTGTGTGTGTGTGTGTGTGTGT	5		VEGF_Cas9_sorted.bam	K562_VEGF_Cas9	VEGF_Cas9	VEGF_Cas9_K562_VEGF_Cas9_2:3427093-3427116_38	GGTGAGTGAGTGTGTGCGTGTGG	none
17	76313444	76313467	17:76313444-76313467	30	+	0.0	TGTGAGTGTGCATGTGTGTGTGA	6		VEGF_Cas9_sorted.bam	K562_VEGF_Cas9	VEGF_Cas9	VEGF_Cas9_K562_VEGF_Cas9_17:76313444-76313467_30	GGTGAGTGAGTGTGTGCGTGTGG	none
1	54488934	54488957	1:54488934-54488957	26	-	0.0	TGTGTGTGTATGTGTGTGTGTGT	6		VEGF_Cas9_sorted.bam	K562_VEGF_Cas9	VEGF_Cas9	VEGF_Cas9_K562_VEGF_Cas9_1:54488934-54488957_26	GGTGAGTGAGTGTGTGCGTGTGG	none
7	123914480	123914503	7:123914480-123914503	24	-	0.0	GCAGTGTGAGTGTGTGATTGGGG	6		VEGF_Cas9_sorted.bam	K562_VEGF_Cas9	VEGF_Cas9	VEGF_Cas9_K562_VEGF_Cas9_7:123914480-123914503_24	GGTGAGTGAGTGTGTGCGTGTGG	none
5	67167037	67167060	5:67167037-67167060	22	-	0.0	TGTCTGTGAGTGTGTGTGTGGGG	5		VEGF_Cas9_sorted.bam	K562_VEGF_Cas9	VEGF_Cas9	VEGF_Cas9_K562_VEGF_Cas9_5:67167037-67167060_22	GGTGAGTGAGTGTGTGCGTGTGG	none
1	6090986	6091009	1:6090986-6091009	20	+	0.0	GGTGTGTGTGTGTGTGTGTGTTG	4		VEGF_Cas9_sorted.bam	K562_VEGF_Cas9	VEGF_Cas9	VEGF_Cas9_K562_VEGF_Cas9_1:6090986-6091009_20	GGTGAGTGAGTGTGTGCGTGTGG	none
6	113906244	113906267	6:113906244-113906267	18	+	0.0	TGTGTGTGTGTGTGTGCGTGTGT	4		VEGF_Cas9_sorted.bam	K562_VEGF_Cas9	VEGF_Cas9	VEGF_Cas9_K562_VEGF_Cas9_6:113906244-113906267_18	GGTGAGTGAGTGTGTGCGTGTGG	none
11	32048289	32048312	11:32048289-32048312	14	+	0.0	TGTGTGTGTGTGTGTGTGTGTGC	5		VEGF_Cas9_sorted.bam	K562_VEGF_Cas9	VEGF_Cas9	VEGF_Cas9_K562_VEGF_Cas9_11:32048289-32048312_14	GGTGAGTGAGTGTGTGCGTGTGG	none
3	10397850	10397873	3:10397850-10397873	14	+	0.0	TGTGTGTGTGTGTGTGTGTGTGG	4		VEGF_Cas9_sorted.bam	K562_VEGF_Cas9	VEGF_Cas9	VEGF_Cas9_K562_VEGF_Cas9_3:10397850-10397873_14	GGTGAGTGAGTGTGTGCGTGTGG	none
3	193993877	193993900	3:193993877-193993900	14	-	0.0	AGTGAATGAGTGTGTGTGTGTGG	3		VEGF_Cas9_sorted.bam	K562_VEGF_Cas9	VEGF_Cas9	VEGF_Cas9_K562_VEGF_Cas9_3:193993877-193993900_14	GGTGAGTGAGTGTGTGCGTGTGG	none
4	87723310	87723333	4:87723310-87723333	14	+	0.0	TGTGTGTGTGTGTGTGTGTGTGG	4		VEGF_Cas9_sorted.bam	K562_VEGF_Cas9	VEGF_Cas9	VEGF_Cas9_K562_VEGF_Cas9_4:87723310-87723333_14	GGTGAGTGAGTGTGTGCGTGTGG	none
11	61285518	61285541	11:61285518-61285541	12	-	0.0	GTCCATTGTGTGTGTGCGTGGGG	6		VEGF_Cas9_sorted.bam	K562_VEGF_Cas9	VEGF_Cas9	VEGF_Cas9_K562_VEGF_Cas9_11:61285518-61285541_12	GGTGAGTGAGTGTGTGCGTGTGG	none
20	52565740	52565763	20:52565740-52565763	10	-	0.0	GGTGTGTGTGTGTGTGTGTGCGG	4		VEGF_Cas9_sorted.bam	K562_VEGF_Cas9	VEGF_Cas9	VEGF_Cas9_K562_VEGF_Cas9_20:52565740-52565763_10	GGTGAGTGAGTGTGTGCGTGTGG	none
10	57983861	57983884	10:57983861-57983884	8	-	0.0	TTTGTGTGTGTGTGTGCGTGTGT	5		VEGF_Cas9_sorted.bam	K562_VEGF_Cas9	VEGF_Cas9	VEGF_Cas9_K562_VEGF_Cas9_10:57983861-57983884_8	GGTGAGTGAGTGTGTGCGTGTGG	none
12	129509505	129509528	12:129509505-129509528	8	-	0.0	GGTGTGTGAGTCTGTGTGTGAGG	4		VEGF_Cas9_sorted.bam	K562_VEGF_Cas9	VEGF_Cas9	VEGF_Cas9_K562_VEGF_Cas9_12:129509505-129509528_8	GGTGAGTGAGTGTGTGCGTGTGG	none
21	16540261	16540284	21:16540261-16540284	8	-	0.0	CATGTGTGTGTGTGTGTGTCTGG	6		VEGF_Cas9_sorted.bam	K562_VEGF_Cas9	VEGF_Cas9	VEGF_Cas9_K562_VEGF_Cas9_21:16540261-16540284_8	GGTGAGTGAGTGTGTGCGTGTGG	none
21	37912143	37912166	21:37912143-37912166	8	+	0.0	GCAGAGTGAGTGTGTGTGTGCAG	5		VEGF_Cas9_sorted.bam	K562_VEGF_Cas9	VEGF_Cas9	VEGF_Cas9_K562_VEGF_Cas9_21:37912143-37912166_8	GGTGAGTGAGTGTGTGCGTGTGG	none
3	149795669	149795692	3:149795669-149795692	8	+	0.0	TGTGTGTGTGTGTGTGTGTGTGT	5		VEGF_Cas9_sorted.bam	K562_VEGF_Cas9	VEGF_Cas9	VEGF_Cas9_K562_VEGF_Cas9_3:149795669-149795692_8	GGTGAGTGAGTGTGTGCGTGTGG	none
5	54740575	54740598	5:54740575-54740598	8	+	0.0	TGTGTGTGTGTGTGTGTGTGTGT	5		VEGF_Cas9_sorted.bam	K562_VEGF_Cas9	VEGF_Cas9	VEGF_Cas9_K562_VEGF_Cas9_5:54740575-54740598_8	GGTGAGTGAGTGTGTGCGTGTGG	none
6	9824273	9824296	6:9824273-9824296	6	-	0.0	TGTGTGTGTGTGTGTGTGTGTGT	5		VEGF_Cas9_sorted.bam	K562_VEGF_Cas9	VEGF_Cas9	VEGF_Cas9_K562_VEGF_Cas9_6:9824273-9824296_6	GGTGAGTGAGTGTGTGCGTGTGG	none
8	60229327	60229350	8:60229327-60229350	6	-	0.0	CGTGTGTGTGTGTGTGTGTGTGT	5		VEGF_Cas9_sorted.bam	K562_VEGF_Cas9	VEGF_Cas9	VEGF_Cas9_K562_VEGF_Cas9_8:60229327-60229350_6	GGTGAGTGAGTGTGTGCGTGTGG	none

## Sheet: K562_Cas9+EXOIII_VEGF
#Chromosome	Start	End	Genomic Coordinate	Nuclease_Read_Count	Strand	Control_Read_Count	Site_Sequence	Site_Substitution_Number	Site_Sequence_Gaps_Allowed	File_Name	Cell	Target_site	Full_Name	Target_Sequence	Realigned_Target_Sequence
7	157923191	157923214	7:157923191-157923214	170	-	0.0	TGTGTATGAGTGTGTGTGTTGGG	6		VEGF_CasExo_sorted.bam	K562_VEGFCasExo	VEGF_CasExo	VEGF_CasExo_K562_VEGFCasExo_7:157923191-157923214_170	GGTGAGTGAGTGTGTGCGTGTGG	none
7	158055623	158055646	7:158055623-158055646	128	-	0.0	TGTGTGTGAATGTGTGTGTGCAG	6		VEGF_CasExo_sorted.bam	K562_VEGFCasExo	VEGF_CasExo	VEGF_CasExo_K562_VEGFCasExo_7:158055623-158055646_128	GGTGAGTGAGTGTGTGCGTGTGG	none
1	4770486	4770509	1:4770486-4770509	126	-	0.0	TGGGTGTGAGTGTGTGCGTGTGG	3	GG-GTGTGAGTGTGTGCGTGTGG	VEGF_CasExo_sorted.bam	K562_VEGFCasExo	VEGF_CasExo	VEGF_CasExo_K562_VEGFCasExo_1:4770486-4770509_126	GGTGAGTGAGTGTGTGCGTGTGG	GGTGAGTGAGTGTGTGCGTGTGG
1	966461	966484	1:966461-966484	116	+	0.0	TGTGATTGTGTGTGTGTGTGTGC	5		VEGF_CasExo_sorted.bam	K562_VEGFCasExo	VEGF_CasExo	VEGF_CasExo_K562_VEGFCasExo_1:966461-966484_116	GGTGAGTGAGTGTGTGCGTGTGG	none
X	53290837	53290860	X:53290837-53290860	116	-	0.0	TGTGTGTGAGTGTGTGTGTGTGG	3		VEGF_CasExo_sorted.bam	K562_VEGFCasExo	VEGF_CasExo	VEGF_CasExo_K562_VEGFCasExo_X:53290837-53290860_116	GGTGAGTGAGTGTGTGCGTGTGG	none
1	32738746	32738769	1:32738746-32738769	112	+	0.0	GGGGGGTGAGTGTGTGTGTGGGG	4		VEGF_CasExo_sorted.bam	K562_VEGFCasExo	VEGF_CasExo	VEGF_CasExo_K562_VEGFCasExo_1:32738746-32738769_112	GGTGAGTGAGTGTGTGCGTGTGG	none
19	47732485	47732508	19:47732485-47732508	106	-	0.0	CTGGAGTGAGTGTGTGTGTGTGG	4	TG-GAGTGAGTGTGTGTGTGTGG	VEGF_CasExo_sorted.bam	K562_VEGFCasExo	VEGF_CasExo	VEGF_CasExo_K562_VEGFCasExo_19:47732485-47732508_106	GGTGAGTGAGTGTGTGCGTGTGG	GGTGAGTGAGTGTGTGCGTGTGG
13	101924295	101924318	13:101924295-101924318	104	+	0.0	TGTGCATGAGCATGTGCGTGTAG	6		VEGF_CasExo_sorted.bam	K562_VEGFCasExo	VEGF_CasExo	VEGF_CasExo_K562_VEGFCasExo_13:101924295-101924318_104	GGTGAGTGAGTGTGTGCGTGTGG	none
14	106029014	106029037	14:106029014-106029037	104	+	0.0	GGTGAGTGAGTGTGTGTGTGAGG	2		VEGF_CasExo_sorted.bam	K562_VEGFCasExo	VEGF_CasExo	VEGF_CasExo_K562_VEGFCasExo_14:106029014-106029037_104	GGTGAGTGAGTGTGTGCGTGTGG	none
6	168784349	168784372	6:168784349-168784372	102	+	0.0	TGTGCGTGCGTGTGTGTGCGTGT	6		VEGF_CasExo_sorted.bam	K562_VEGFCasExo	VEGF_CasExo	VEGF_CasExo_K562_VEGFCasExo_6:168784349-168784372_102	GGTGAGTGAGTGTGTGCGTGTGG	none
11	63366324	63366347	11:63366324-63366347	94	+	0.0	ATTGAGTGAGTATGTGTGTGAGG	5		VEGF_CasExo_sorted.bam	K562_VEGFCasExo	VEGF_CasExo	VEGF_CasExo_K562_VEGFCasExo_11:63366324-63366347_94	GGTGAGTGAGTGTGTGCGTGTGG	none
1	41992114	41992137	1:41992114-41992137	90	-	0.0	GGGGTGTGAGCATGTGTGTGAGG	6		VEGF_CasExo_sorted.bam	K562_VEGFCasExo	VEGF_CasExo	VEGF_CasExo_K562_VEGFCasExo_1:41992114-41992137_90	GGTGAGTGAGTGTGTGCGTGTGG	none
9	132102198	132102221	9:132102198-132102221	84	+	0.0	GGTGAGGGTGTGTGTGTGAGTTG	5		VEGF_CasExo_sorted.bam	K562_VEGFCasExo	VEGF_CasExo	VEGF_CasExo_K562_VEGFCasExo_9:132102198-132102221_84	GGTGAGTGAGTGTGTGCGTGTGG	none
10	78714028	78714051	10:78714028-78714051	80	-	0.0	TGTGTGTGTGTGTGTGTGTGTGT	5		VEGF_CasExo_sorted.bam	K562_VEGFCasExo	VEGF_CasExo	VEGF_CasExo_K562_VEGFCasExo_10:78714028-78714051_80	GGTGAGTGAGTGTGTGCGTGTGG	none
16	84823069	84823092	16:84823069-84823092	78	+	0.0	TGTGTGTGCGTGTGTGTGTGTGT	5		VEGF_CasExo_sorted.bam	K562_VEGFCasExo	VEGF_CasExo	VEGF_CasExo_K562_VEGFCasExo_16:84823069-84823092_78	GGTGAGTGAGTGTGTGCGTGTGG	none
GL000220.1	121238	121261	GL000220.1:121238-121261	77	+	0.0	TGTGTGTGTGTGTGTGTGTGTGT	5		VEGF_CasExo_sorted.bam	K562_VEGFCasExo	VEGF_CasExo	VEGF_CasExo_K562_VEGFCasExo_GL000220.1:121238-121261_77	GGTGAGTGAGTGTGTGCGTGTGG	none
X	22778048	22778071	X:22778048-22778071	68	-	0.0	TGTGTGTGTGTGTGTGTGTGTGG	4		VEGF_CasExo_sorted.bam	K562_VEGFCasExo	VEGF_CasExo	VEGF_CasExo_K562_VEGFCasExo_X:22778048-22778071_68	GGTGAGTGAGTGTGTGCGTGTGG	none
10	70187415	70187438	10:70187415-70187438	66	-	0.0	TGTGTGTGTGTGTGTGTGTGTGT	5		VEGF_CasExo_sorted.bam	K562_VEGFCasExo	VEGF_CasExo	VEGF_CasExo_K562_VEGFCasExo_10:70187415-70187438_66	GGTGAGTGAGTGTGTGCGTGTGG	none
18	31675225	31675248	18:31675225-31675248	64	+	0.0	TGTGTGTGTGTGTGTGTGTGTGT	5		VEGF_CasExo_sorted.bam	K562_VEGFCasExo	VEGF_CasExo	VEGF_CasExo_K562_VEGFCasExo_18:31675225-31675248_64	GGTGAGTGAGTGTGTGCGTGTGG	none
21	40384581	40384604	21:40384581-40384604	64	-	0.0	TGTGCGTGAGTGTGTGTGTGAGG	4		VEGF_CasExo_sorted.bam	K562_VEGFCasExo	VEGF_CasExo	VEGF_CasExo_K562_VEGFCasExo_21:40384581-40384604_64	GGTGAGTGAGTGTGTGCGTGTGG	none
5	150224703	150224726	5:150224703-150224726	64	+	0.0	GGTGAGTGAGAGTGTGTGTGTGG	2		VEGF_CasExo_sorted.bam	K562_VEGFCasExo	VEGF_CasExo	VEGF_CasExo_K562_VEGFCasExo_5:150224703-150224726_64	GGTGAGTGAGTGTGTGCGTGTGG	none
5	42071981	42072004	5:42071981-42072004	64	+	0.0	GGTGTGGGGGTGTGTGTGTGTGT	5		VEGF_CasExo_sorted.bam	K562_VEGFCasExo	VEGF_CasExo	VEGF_CasExo_K562_VEGFCasExo_5:42071981-42072004_64	GGTGAGTGAGTGTGTGCGTGTGG	none
7	157924665	157924688	7:157924665-157924688	64	-	0.0	TGTGTGTGAGTGTGTGTGTTGGG	5	TGTGTGTGAGTGTGTGTGT-TGG	VEGF_CasExo_sorted.bam	K562_VEGFCasExo	VEGF_CasExo	VEGF_CasExo_K562_VEGFCasExo_7:157924665-157924688_64	GGTGAGTGAGTGTGTGCGTGTGG	GGTGAGTGAGTGTGTGCGTGTGG
7	31353807	31353830	7:31353807-31353830	62	+	0.0	CCAGAATGAGTGTGTGTGTGTGG	5		VEGF_CasExo_sorted.bam	K562_VEGFCasExo	VEGF_CasExo	VEGF_CasExo_K562_VEGFCasExo_7:31353807-31353830_62	GGTGAGTGAGTGTGTGCGTGTGG	none
15	23951243	23951266	15:23951243-23951266	60	+	0.0	TGTGTGTGAGTGTGTGTGTGTGT	4		VEGF_CasExo_sorted.bam	K562_VEGFCasExo	VEGF_CasExo	VEGF_CasExo_K562_VEGFCasExo_15:23951243-23951266_60	GGTGAGTGAGTGTGTGCGTGTGG	none
6	1587458	1587481	6:1587458-1587481	60	+	0.0	GGTGTATGAGAGTGTGCATGAGG	5		VEGF_CasExo_sorted.bam	K562_VEGFCasExo	VEGF_CasExo	VEGF_CasExo_K562_VEGFCasExo_6:1587458-1587481_60	GGTGAGTGAGTGTGTGCGTGTGG	none
14	44199323	44199346	14:44199323-44199346	58	+	0.0	AGTAAGAGTGAGTGTGTGTGTGG	6	AGTGAGTGTGTGTGTG-GTGTGT	VEGF_CasExo_sorted.bam	K562_VEGFCasExo	VEGF_CasExo	VEGF_CasExo_K562_VEGFCasExo_14:44199323-44199346_58	GGTGAGTGAGTGTGTGCGTGTGG	GGTGAGTGAGTGTGTGCGTGTGG
22	22994941	22994964	22:22994941-22994964	58	+	0.0	GGTATGTGAGTGTGAGTGTGGGG	5		VEGF_CasExo_sorted.bam	K562_VEGFCasExo	VEGF_CasExo	VEGF_CasExo_K562_VEGFCasExo_22:22994941-22994964_58	GGTGAGTGAGTGTGTGCGTGTGG	none
7	143083087	143083110	7:143083087-143083110	58	+	0.0	TATGTGTGAGTGTGTGTGTGTGG	4		VEGF_CasExo_sorted.bam	K562_VEGFCasExo	VEGF_CasExo	VEGF_CasExo_K562_VEGFCasExo_7:143083087-143083110_58	GGTGAGTGAGTGTGTGCGTGTGG	none
8	48347894	48347917	8:48347894-48347917	58	+	0.0	TGTGTGTGTGTGTGTGTGTGTGG	4		VEGF_CasExo_sorted.bam	K562_VEGFCasExo	VEGF_CasExo	VEGF_CasExo_K562_VEGFCasExo_8:48347894-48347917_58	GGTGAGTGAGTGTGTGCGTGTGG	none
18	6110685	6110708	18:6110685-6110708	56	+	0.0	AGGATGTGAGTGTGTGCATGTGG	5	GGAT-GTGAGTGTGTGCATGTGG	VEGF_CasExo_sorted.bam	K562_VEGFCasExo	VEGF_CasExo	VEGF_CasExo_K562_VEGFCasExo_18:6110685-6110708_56	GGTGAGTGAGTGTGTGCGTGTGG	GGTGAGTGAGTGTGTGCGTGTGG
20	62784999	62785022	20:62784999-62785022	56	+	0.0	TGTGTGTCTGTGTGTGTGTGTGG	5		VEGF_CasExo_sorted.bam	K562_VEGFCasExo	VEGF_CasExo	VEGF_CasExo_K562_VEGFCasExo_20:62784999-62785022_56	GGTGAGTGAGTGTGTGCGTGTGG	none
5	1783010	1783032	5:1783010-1783032	56	-	0.0			GATGTGTG-GTGTGTGTGTGTGG	VEGF_CasExo_sorted.bam	K562_VEGFCasExo	VEGF_CasExo	VEGF_CasExo_K562_VEGFCasExo_5:1783010-1783032_56	GGTGAGTGAGTGTGTGCGTGTGG	GGTGAGTGAGTGTGTGCGTGTGG
6	100542455	100542478	6:100542455-100542478	56	-	0.0	TGTGTGTGTGTGTGTGTGTGTGT	5		VEGF_CasExo_sorted.bam	K562_VEGFCasExo	VEGF_CasExo	VEGF_CasExo_K562_VEGFCasExo_6:100542455-100542478_56	GGTGAGTGAGTGTGTGCGTGTGG	none
X	144948128	144948151	X:144948128-144948151	56	+	0.0	TGTGTGTGTGTGTGTGTGTGTGG	4		VEGF_CasExo_sorted.bam	K562_VEGFCasExo	VEGF_CasExo	VEGF_CasExo_K562_VEGFCasExo_X:144948128-144948151_56	GGTGAGTGAGTGTGTGCGTGTGG	none
1	34654936	34654959	1:34654936-34654959	54	+	0.0	TGTGCCCGAGTGTGTGTGTGTGT	6		VEGF_CasExo_sorted.bam	K562_VEGFCasExo	VEGF_CasExo	VEGF_CasExo_K562_VEGFCasExo_1:34654936-34654959_54	GGTGAGTGAGTGTGTGCGTGTGG	none
7	131271585	131271608	7:131271585-131271608	54	+	0.0	TGTGTGTGTGTGTGTGTGTGTGG	4		VEGF_CasExo_sorted.bam	K562_VEGFCasExo	VEGF_CasExo	VEGF_CasExo_K562_VEGFCasExo_7:131271585-131271608_54	GGTGAGTGAGTGTGTGCGTGTGG	none
X	5669874	5669897	X:5669874-5669897	54	+	0.0	AGTGTGTGTGTGTGTGTGTGTGT	5		VEGF_CasExo_sorted.bam	K562_VEGFCasExo	VEGF_CasExo	VEGF_CasExo_K562_VEGFCasExo_X:5669874-5669897_54	GGTGAGTGAGTGTGTGCGTGTGG	none
2	183092018	183092041	2:183092018-183092041	52	+	0.0	GATGTGTGAGTGTGTGCCTGTGG	3		VEGF_CasExo_sorted.bam	K562_VEGFCasExo	VEGF_CasExo	VEGF_CasExo_K562_VEGFCasExo_2:183092018-183092041_52	GGTGAGTGAGTGTGTGCGTGTGG	none
7	150572057	150572080	7:150572057-150572080	52	-	0.0	TGTGTGTGCGTGTGTGTGTGTGC	5		VEGF_CasExo_sorted.bam	K562_VEGFCasExo	VEGF_CasExo	VEGF_CasExo_K562_VEGFCasExo_7:150572057-150572080_52	GGTGAGTGAGTGTGTGCGTGTGG	none
GL000220.1	121248	121271	GL000220.1:121248-121271	52	+	0.0	TGTGTGTGTGTGTGTGTGTGTGT	5		VEGF_CasExo_sorted.bam	K562_VEGFCasExo	VEGF_CasExo	VEGF_CasExo_K562_VEGFCasExo_GL000220.1:121248-121271_52	GGTGAGTGAGTGTGTGCGTGTGG	none
15	67010448	67010471	15:67010448-67010471	50	+	0.0	CGTGTGTGTGTGTGTGTGTGTGT	5		VEGF_CasExo_sorted.bam	K562_VEGFCasExo	VEGF_CasExo	VEGF_CasExo_K562_VEGFCasExo_15:67010448-67010471_50	GGTGAGTGAGTGTGTGCGTGTGG	none
2	126931472	126931495	2:126931472-126931495	50	+	0.0	TGTGTGTGAGTGTGTGTGTGTGG	3		VEGF_CasExo_sorted.bam	K562_VEGFCasExo	VEGF_CasExo	VEGF_CasExo_K562_VEGFCasExo_2:126931472-126931495_50	GGTGAGTGAGTGTGTGCGTGTGG	none
3	35676547	35676570	3:35676547-35676570	50	-	0.0	TGTGTGTGTGTGTGTGTGTGTGT	5		VEGF_CasExo_sorted.bam	K562_VEGFCasExo	VEGF_CasExo	VEGF_CasExo_K562_VEGFCasExo_3:35676547-35676570_50	GGTGAGTGAGTGTGTGCGTGTGG	none
7	104481947	104481970	7:104481947-104481970	50	+	0.0	TGTGTGTGTGTGTGTGTGTGTGT	5		VEGF_CasExo_sorted.bam	K562_VEGFCasExo	VEGF_CasExo	VEGF_CasExo_K562_VEGFCasExo_7:104481947-104481970_50	GGTGAGTGAGTGTGTGCGTGTGG	none
7	12756051	12756074	7:12756051-12756074	50	-	0.0	TGTGTGTGTGTGTGTGCGTGTGT	4		VEGF_CasExo_sorted.bam	K562_VEGFCasExo	VEGF_CasExo	VEGF_CasExo_K562_VEGFCasExo_7:12756051-12756074_50	GGTGAGTGAGTGTGTGCGTGTGG	none
17	12380540	12380563	17:12380540-12380563	48	-	0.0	AGTGTGTGCGTGTGTGTGTGTGT	5		VEGF_CasExo_sorted.bam	K562_VEGFCasExo	VEGF_CasExo	VEGF_CasExo_K562_VEGFCasExo_17:12380540-12380563_48	GGTGAGTGAGTGTGTGCGTGTGG	none
1	65467388	65467411	1:65467388-65467411	48	+	0.0	GCAGCAAGTGTGTGTGCGTGTGG	6		VEGF_CasExo_sorted.bam	K562_VEGFCasExo	VEGF_CasExo	VEGF_CasExo_K562_VEGFCasExo_1:65467388-65467411_48	GGTGAGTGAGTGTGTGCGTGTGG	none
3	160769171	160769194	3:160769171-160769194	48	-	0.0	GTTGTGTGTGTGTGTGTGTGTGT	5		VEGF_CasExo_sorted.bam	K562_VEGFCasExo	VEGF_CasExo	VEGF_CasExo_K562_VEGFCasExo_3:160769171-160769194_48	GGTGAGTGAGTGTGTGCGTGTGG	none
5	150831527	150831550	5:150831527-150831550	48	+	0.0	GATGAGTCAGCCTTTGTGTGTGG	6		VEGF_CasExo_sorted.bam	K562_VEGFCasExo	VEGF_CasExo	VEGF_CasExo_K562_VEGFCasExo_5:150831527-150831550_48	GGTGAGTGAGTGTGTGCGTGTGG	none
6	151023696	151023719	6:151023696-151023719	48	+	0.0	TGTGTGTGTGTGTGTGTGTGTGT	5		VEGF_CasExo_sorted.bam	K562_VEGFCasExo	VEGF_CasExo	VEGF_CasExo_K562_VEGFCasExo_6:151023696-151023719_48	GGTGAGTGAGTGTGTGCGTGTGG	none
11	75204285	75204308	11:75204285-75204308	46	-	0.0	TGTGTGTGTGTGTGTGTGTGTGT	5		VEGF_CasExo_sorted.bam	K562_VEGFCasExo	VEGF_CasExo	VEGF_CasExo_K562_VEGFCasExo_11:75204285-75204308_46	GGTGAGTGAGTGTGTGCGTGTGG	none
12	63086720	63086743	12:63086720-63086743	46	-	0.0	TGTGTGTGTGTGTGTGTGTGTGT	5		VEGF_CasExo_sorted.bam	K562_VEGFCasExo	VEGF_CasExo	VEGF_CasExo_K562_VEGFCasExo_12:63086720-63086743_46	GGTGAGTGAGTGTGTGCGTGTGG	none
14	40300613	40300636	14:40300613-40300636	46	-	0.0	AGTGGGTGAGTGTGTGTGTGTGA	4		VEGF_CasExo_sorted.bam	K562_VEGFCasExo	VEGF_CasExo	VEGF_CasExo_K562_VEGFCasExo_14:40300613-40300636_46	GGTGAGTGAGTGTGTGCGTGTGG	none
16	49384704	49384727	16:49384704-49384727	46	-	0.0	TGTGTATGAGTGTGTGCGTTGGG	5	TGTGTATGAGTGTGTGCGT-TGG	VEGF_CasExo_sorted.bam	K562_VEGFCasExo	VEGF_CasExo	VEGF_CasExo_K562_VEGFCasExo_16:49384704-49384727_46	GGTGAGTGAGTGTGTGCGTGTGG	GGTGAGTGAGTGTGTGCGTGTGG
1	38156174	38156197	1:38156174-38156197	46	-	0.0	GCAGAGAGACTGTGGGCGCGTGG	6		VEGF_CasExo_sorted.bam	K562_VEGFCasExo	VEGF_CasExo	VEGF_CasExo_K562_VEGFCasExo_1:38156174-38156197_46	GGTGAGTGAGTGTGTGCGTGTGG	none
1	41992792	41992815	1:41992792-41992815	46	-	0.0	GGTGTGTGAGGGTGTGTGTGAGG	4		VEGF_CasExo_sorted.bam	K562_VEGFCasExo	VEGF_CasExo	VEGF_CasExo_K562_VEGFCasExo_1:41992792-41992815_46	GGTGAGTGAGTGTGTGCGTGTGG	none
20	6697076	6697099	20:6697076-6697099	46	-	0.0	TGTGTGTGTGTGTGTGTGTGTGT	5		VEGF_CasExo_sorted.bam	K562_VEGFCasExo	VEGF_CasExo	VEGF_CasExo_K562_VEGFCasExo_20:6697076-6697099_46	GGTGAGTGAGTGTGTGCGTGTGG	none
3	2166135	2166158	3:2166135-2166158	46	-	0.0	GGTGTGTGTGTGTGTGTGTGTGT	4		VEGF_CasExo_sorted.bam	K562_VEGFCasExo	VEGF_CasExo	VEGF_CasExo_K562_VEGFCasExo_3:2166135-2166158_46	GGTGAGTGAGTGTGTGCGTGTGG	none
11	8793675	8793698	11:8793675-8793698	44	-	0.0	TGTGTGTGTGTGTGTGTGTGTGT	5		VEGF_CasExo_sorted.bam	K562_VEGFCasExo	VEGF_CasExo	VEGF_CasExo_K562_VEGFCasExo_11:8793675-8793698_44	GGTGAGTGAGTGTGTGCGTGTGG	none
12	125156254	125156277	12:125156254-125156277	44	-	0.0	GATGAGTGTGTGTGTGTGTGCGG	4		VEGF_CasExo_sorted.bam	K562_VEGFCasExo	VEGF_CasExo	VEGF_CasExo_K562_VEGFCasExo_12:125156254-125156277_44	GGTGAGTGAGTGTGTGCGTGTGG	none
16	1002760	1002783	16:1002760-1002783	44	-	0.0	GGTGGGTGTCTGTGTGGATGTGT	6		VEGF_CasExo_sorted.bam	K562_VEGFCasExo	VEGF_CasExo	VEGF_CasExo_K562_VEGFCasExo_16:1002760-1002783_44	GGTGAGTGAGTGTGTGCGTGTGG	none
19	7419971	7419994	19:7419971-7419994	44	-	0.0	TGTGTGTGTGTGTGTGTGTGTGT	5		VEGF_CasExo_sorted.bam	K562_VEGFCasExo	VEGF_CasExo	VEGF_CasExo_K562_VEGFCasExo_19:7419971-7419994_44	GGTGAGTGAGTGTGTGCGTGTGG	none
1	15408068	15408091	1:15408068-15408091	44	+	0.0	TGTGTGTGAGTGTGTGTGTTGGG	5	TGTGTGTGAGTGTGTGTGT-TGG	VEGF_CasExo_sorted.bam	K562_VEGFCasExo	VEGF_CasExo	VEGF_CasExo_K562_VEGFCasExo_1:15408068-15408091_44	GGTGAGTGAGTGTGTGCGTGTGG	GGTGAGTGAGTGTGTGCGTGTGG
20	53464899	53464922	20:53464899-53464922	44	+	0.0	TGCGTGTGTGTGTGTGTGTGTGT	6		VEGF_CasExo_sorted.bam	K562_VEGFCasExo	VEGF_CasExo	VEGF_CasExo_K562_VEGFCasExo_20:53464899-53464922_44	GGTGAGTGAGTGTGTGCGTGTGG	none
2	130517028	130517051	2:130517028-130517051	44	-	0.0	TGTGTGTGTGTGTGTGTGTGTGT	5		VEGF_CasExo_sorted.bam	K562_VEGFCasExo	VEGF_CasExo	VEGF_CasExo_K562_VEGFCasExo_2:130517028-130517051_44	GGTGAGTGAGTGTGTGCGTGTGG	none
3	5238146	5238169	3:5238146-5238169	44	-	0.0	TGTGTGTGTGTGTGTGTGTGTGT	5		VEGF_CasExo_sorted.bam	K562_VEGFCasExo	VEGF_CasExo	VEGF_CasExo_K562_VEGFCasExo_3:5238146-5238169_44	GGTGAGTGAGTGTGTGCGTGTGG	none
5	4976841	4976864	5:4976841-4976864	44	-	0.0	GGGGTGTGAGTGCTTGTGTGAGG	6		VEGF_CasExo_sorted.bam	K562_VEGFCasExo	VEGF_CasExo	VEGF_CasExo_K562_VEGFCasExo_5:4976841-4976864_44	GGTGAGTGAGTGTGTGCGTGTGG	none
10	16596124	16596147	10:16596124-16596147	42	-	0.0	TGTGTGTGTGTGTGTGTGTGTGG	4		VEGF_CasExo_sorted.bam	K562_VEGFCasExo	VEGF_CasExo	VEGF_CasExo_K562_VEGFCasExo_10:16596124-16596147_42	GGTGAGTGAGTGTGTGCGTGTGG	none
11	10716937	10716960	11:10716937-10716960	42	+	0.0	TGTGTGTGTGTGTGTGTGTGTGT	5		VEGF_CasExo_sorted.bam	K562_VEGFCasExo	VEGF_CasExo	VEGF_CasExo_K562_VEGFCasExo_11:10716937-10716960_42	GGTGAGTGAGTGTGTGCGTGTGG	none
11	75351237	75351260	11:75351237-75351260	42	-	0.0	TGTGTGTGAGTGTGTGTGTGGGG	4		VEGF_CasExo_sorted.bam	K562_VEGFCasExo	VEGF_CasExo	VEGF_CasExo_K562_VEGFCasExo_11:75351237-75351260_42	GGTGAGTGAGTGTGTGCGTGTGG	none
12	38921961	38921984	12:38921961-38921984	42	+	0.0	TGTGTGTGTGTGTGTGTGTGTGT	5		VEGF_CasExo_sorted.bam	K562_VEGFCasExo	VEGF_CasExo	VEGF_CasExo_K562_VEGFCasExo_12:38921961-38921984_42	GGTGAGTGAGTGTGTGCGTGTGG	none
16	28512881	28512904	16:28512881-28512904	42	-	0.0	TGTGACTGTGAGTGTGTGTGTGG	5		VEGF_CasExo_sorted.bam	K562_VEGFCasExo	VEGF_CasExo	VEGF_CasExo_K562_VEGFCasExo_16:28512881-28512904_42	GGTGAGTGAGTGTGTGCGTGTGG	none
4	184688705	184688728	4:184688705-184688728	42	+	0.0	TGTGTGTGTGTGTGTGTGTGTGT	5		VEGF_CasExo_sorted.bam	K562_VEGFCasExo	VEGF_CasExo	VEGF_CasExo_K562_VEGFCasExo_4:184688705-184688728_42	GGTGAGTGAGTGTGTGCGTGTGG	none
7	51294261	51294284	7:51294261-51294284	42	+	0.0	AGTGAGTAAGTGAGTGAGTGAGG	5		VEGF_CasExo_sorted.bam	K562_VEGFCasExo	VEGF_CasExo	VEGF_CasExo_K562_VEGFCasExo_7:51294261-51294284_42	GGTGAGTGAGTGTGTGCGTGTGG	none
16	5844507	5844530	16:5844507-5844530	40	+	0.0	CGTGCGTGTGTGTGTGTGTGTGT	5		VEGF_CasExo_sorted.bam	K562_VEGFCasExo	VEGF_CasExo	VEGF_CasExo_K562_VEGFCasExo_16:5844507-5844530_40	GGTGAGTGAGTGTGTGCGTGTGG	none
17	13538922	13538945	17:13538922-13538945	40	-	0.0	TGTGTGTGTGTGTGTGTGTGTGT	5		VEGF_CasExo_sorted.bam	K562_VEGFCasExo	VEGF_CasExo	VEGF_CasExo_K562_VEGFCasExo_17:13538922-13538945_40	GGTGAGTGAGTGTGTGCGTGTGG	none
1	197172103	197172126	1:197172103-197172126	40	+	0.0	TGTGTGTGTCTGTGTGTGTGTGT	6		VEGF_CasExo_sorted.bam	K562_VEGFCasExo	VEGF_CasExo	VEGF_CasExo_K562_VEGFCasExo_1:197172103-197172126_40	GGTGAGTGAGTGTGTGCGTGTGG	none
20	57474705	57474728	20:57474705-57474728	40	-	0.0	TGTGTGTGCGTGTGTGTGTGTGT	5		VEGF_CasExo_sorted.bam	K562_VEGFCasExo	VEGF_CasExo	VEGF_CasExo_K562_VEGFCasExo_20:57474705-57474728_40	GGTGAGTGAGTGTGTGCGTGTGG	none
2	185501154	185501177	2:185501154-185501177	40	+	0.0	TGTGTGTGTGTGTGTGTGTGTGT	5		VEGF_CasExo_sorted.bam	K562_VEGFCasExo	VEGF_CasExo	VEGF_CasExo_K562_VEGFCasExo_2:185501154-185501177_40	GGTGAGTGAGTGTGTGCGTGTGG	none
11	61323494	61323517	11:61323494-61323517	38	+	0.0	TGTAATTGTGTGTGTGTGTGGGG	6		VEGF_CasExo_sorted.bam	K562_VEGFCasExo	VEGF_CasExo	VEGF_CasExo_K562_VEGFCasExo_11:61323494-61323517_38	GGTGAGTGAGTGTGTGCGTGTGG	none
12	1714274	1714297	12:1714274-1714297	38	+	0.0	TGAGAGTGAGTGTGAGAGTGTGT	5		VEGF_CasExo_sorted.bam	K562_VEGFCasExo	VEGF_CasExo	VEGF_CasExo_K562_VEGFCasExo_12:1714274-1714297_38	GGTGAGTGAGTGTGTGCGTGTGG	none
12	5992687	5992710	12:5992687-5992710	38	+	0.0	TGTGTGTGTGTGTGTGTGTGTGG	4		VEGF_CasExo_sorted.bam	K562_VEGFCasExo	VEGF_CasExo	VEGF_CasExo_K562_VEGFCasExo_12:5992687-5992710_38	GGTGAGTGAGTGTGTGCGTGTGG	none
12	72479391	72479414	12:72479391-72479414	38	+	0.0	TGTGTGTGTGTGTGTGTGTGTGG	4		VEGF_CasExo_sorted.bam	K562_VEGFCasExo	VEGF_CasExo	VEGF_CasExo_K562_VEGFCasExo_12:72479391-72479414_38	GGTGAGTGAGTGTGTGCGTGTGG	none
18	33522432	33522455	18:33522432-33522455	38	-	0.0	GGTGTGTGTGTGTGTGTGTGTGT	4		VEGF_CasExo_sorted.bam	K562_VEGFCasExo	VEGF_CasExo	VEGF_CasExo_K562_VEGFCasExo_18:33522432-33522455_38	GGTGAGTGAGTGTGTGCGTGTGG	none
1	197918923	197918946	1:197918923-197918946	38	-	0.0	GAAGGGTGTGTTTGTGTGTGTGG	6		VEGF_CasExo_sorted.bam	K562_VEGFCasExo	VEGF_CasExo	VEGF_CasExo_K562_VEGFCasExo_1:197918923-197918946_38	GGTGAGTGAGTGTGTGCGTGTGG	none
2	62263196	62263219	2:62263196-62263219	38	-	0.0	TGTGTGTGTGTGTGTGTGTGTGT	5		VEGF_CasExo_sorted.bam	K562_VEGFCasExo	VEGF_CasExo	VEGF_CasExo_K562_VEGFCasExo_2:62263196-62263219_38	GGTGAGTGAGTGTGTGCGTGTGG	none
3	30603534	30603557	3:30603534-30603557	38	+	0.0	TGTGTGTGTGTGTGTGTGTTTGT	6		VEGF_CasExo_sorted.bam	K562_VEGFCasExo	VEGF_CasExo	VEGF_CasExo_K562_VEGFCasExo_3:30603534-30603557_38	GGTGAGTGAGTGTGTGCGTGTGG	none
4	62212028	62212051	4:62212028-62212051	38	-	0.0	TGTGTGTGTGTGTGTGTGTGTGT	5		VEGF_CasExo_sorted.bam	K562_VEGFCasExo	VEGF_CasExo	VEGF_CasExo_K562_VEGFCasExo_4:62212028-62212051_38	GGTGAGTGAGTGTGTGCGTGTGG	none
6	17157695	17157718	6:17157695-17157718	38	-	0.0	AGTGTGTGTGTGTGTGTGTGTGT	5		VEGF_CasExo_sorted.bam	K562_VEGFCasExo	VEGF_CasExo	VEGF_CasExo_K562_VEGFCasExo_6:17157695-17157718_38	GGTGAGTGAGTGTGTGCGTGTGG	none
6	39844481	39844504	6:39844481-39844504	38	+	0.0	GGTGTGTGTGTGTGTGTGTGTGT	4		VEGF_CasExo_sorted.bam	K562_VEGFCasExo	VEGF_CasExo	VEGF_CasExo_K562_VEGFCasExo_6:39844481-39844504_38	GGTGAGTGAGTGTGTGCGTGTGG	none
7	115877892	115877915	7:115877892-115877915	38	+	0.0	TGTGGGTGTGTGTGTGTGTGTCT	6		VEGF_CasExo_sorted.bam	K562_VEGFCasExo	VEGF_CasExo	VEGF_CasExo_K562_VEGFCasExo_7:115877892-115877915_38	GGTGAGTGAGTGTGTGCGTGTGG	none
9	132338556	132338579	9:132338556-132338579	38	-	0.0	TGTGTGTGAGTGTGTGTGTGAGG	4		VEGF_CasExo_sorted.bam	K562_VEGFCasExo	VEGF_CasExo	VEGF_CasExo_K562_VEGFCasExo_9:132338556-132338579_38	GGTGAGTGAGTGTGTGCGTGTGG	none
10	76845772	76845795	10:76845772-76845795	36	-	0.0	GGAGTGTGAATGTGAGCGTGGGG	5		VEGF_CasExo_sorted.bam	K562_VEGFCasExo	VEGF_CasExo	VEGF_CasExo_K562_VEGFCasExo_10:76845772-76845795_36	GGTGAGTGAGTGTGTGCGTGTGG	none
11	114463238	114463261	11:114463238-114463261	36	-	0.0	TGTGTGTGAGTGTGTGTGTGTGT	4		VEGF_CasExo_sorted.bam	K562_VEGFCasExo	VEGF_CasExo	VEGF_CasExo_K562_VEGFCasExo_11:114463238-114463261_36	GGTGAGTGAGTGTGTGCGTGTGG	none
11	91484084	91484107	11:91484084-91484107	36	+	0.0	TGTGTGTGTGTGTGTGTGTGTGT	5		VEGF_CasExo_sorted.bam	K562_VEGFCasExo	VEGF_CasExo	VEGF_CasExo_K562_VEGFCasExo_11:91484084-91484107_36	GGTGAGTGAGTGTGTGCGTGTGG	none
12	97094612	97094635	12:97094612-97094635	36	+	0.0	TGGGAGAGAGTGTGTGTGTGAGG	5	GG-GAGAGAGTGTGTGTGTGAGG	VEGF_CasExo_sorted.bam	K562_VEGFCasExo	VEGF_CasExo	VEGF_CasExo_K562_VEGFCasExo_12:97094612-97094635_36	GGTGAGTGAGTGTGTGCGTGTGG	GGTGAGTGAGTGTGTGCGTGTGG
15	102395547	102395570	15:102395547-102395570	36	+	0.0	TGTGTGTGTGTGTGTGTGTGTGT	5		VEGF_CasExo_sorted.bam	K562_VEGFCasExo	VEGF_CasExo	VEGF_CasExo_K562_VEGFCasExo_15:102395547-102395570_36	GGTGAGTGAGTGTGTGCGTGTGG	none
16	11211516	11211539	16:11211516-11211539	36	-	0.0	GGGGTAGGAGTGTGTGTGTGTGG	5	GGGTAG-GAGTGTGTGTGTGTGG	VEGF_CasExo_sorted.bam	K562_VEGFCasExo	VEGF_CasExo	VEGF_CasExo_K562_VEGFCasExo_16:11211516-11211539_36	GGTGAGTGAGTGTGTGCGTGTGG	GGTGAGTGAGTGTGTGCGTGTGG
16	58678235	58678258	16:58678235-58678258	36	+	0.0	TGTGTGTGCATGTGTGCGTGTGT	5		VEGF_CasExo_sorted.bam	K562_VEGFCasExo	VEGF_CasExo	VEGF_CasExo_K562_VEGFCasExo_16:58678235-58678258_36	GGTGAGTGAGTGTGTGCGTGTGG	none
18	12131730	12131753	18:12131730-12131753	36	+	0.0	TGTGAGTGTGTGTGTGTGTGTGT	4		VEGF_CasExo_sorted.bam	K562_VEGFCasExo	VEGF_CasExo	VEGF_CasExo_K562_VEGFCasExo_18:12131730-12131753_36	GGTGAGTGAGTGTGTGCGTGTGG	none
1	224751167	224751190	1:224751167-224751190	36	+	0.0	TGTGTGTGTGTGTGTGTGTGTGT	5		VEGF_CasExo_sorted.bam	K562_VEGFCasExo	VEGF_CasExo	VEGF_CasExo_K562_VEGFCasExo_1:224751167-224751190_36	GGTGAGTGAGTGTGTGCGTGTGG	none
1	7237302	7237325	1:7237302-7237325	36	-	0.0	GGGGACTTAGTGTGTGGGAGGGG	6		VEGF_CasExo_sorted.bam	K562_VEGFCasExo	VEGF_CasExo	VEGF_CasExo_K562_VEGFCasExo_1:7237302-7237325_36	GGTGAGTGAGTGTGTGCGTGTGG	none
20	29843406	29843429	20:29843406-29843429	36	-	0.0	TGTGAGTGTGAGTGTGTGTGTGT	5		VEGF_CasExo_sorted.bam	K562_VEGFCasExo	VEGF_CasExo	VEGF_CasExo_K562_VEGFCasExo_20:29843406-29843429_36	GGTGAGTGAGTGTGTGCGTGTGG	none
6	170604333	170604356	6:170604333-170604356	36	-	0.0	GCCCAGTGAGTGTGTGTGTTGGG	6		VEGF_CasExo_sorted.bam	K562_VEGFCasExo	VEGF_CasExo	VEGF_CasExo_K562_VEGFCasExo_6:170604333-170604356_36	GGTGAGTGAGTGTGTGCGTGTGG	none
9	87445462	87445485	9:87445462-87445485	36	+	0.0	TGTGTGTGTGTGTGTGATTTTGG	6		VEGF_CasExo_sorted.bam	K562_VEGFCasExo	VEGF_CasExo	VEGF_CasExo_K562_VEGFCasExo_9:87445462-87445485_36	GGTGAGTGAGTGTGTGCGTGTGG	none
X	72350091	72350114	X:72350091-72350114	36	-	0.0	TGCTTGTGTGTGTGTGCGTGTAG	6		VEGF_CasExo_sorted.bam	K562_VEGFCasExo	VEGF_CasExo	VEGF_CasExo_K562_VEGFCasExo_X:72350091-72350114_36	GGTGAGTGAGTGTGTGCGTGTGG	none
10	5749654	5749677	10:5749654-5749677	34	-	0.0	GGAGAGTGAGTATGTGTGTGTGT	4		VEGF_CasExo_sorted.bam	K562_VEGFCasExo	VEGF_CasExo	VEGF_CasExo_K562_VEGFCasExo_10:5749654-5749677_34	GGTGAGTGAGTGTGTGCGTGTGG	none
13	90718334	90718357	13:90718334-90718357	34	+	0.0	TGTGTGTGTGTGTGTGTGTGTGT	5		VEGF_CasExo_sorted.bam	K562_VEGFCasExo	VEGF_CasExo	VEGF_CasExo_K562_VEGFCasExo_13:90718334-90718357_34	GGTGAGTGAGTGTGTGCGTGTGG	none
14	62078766	62078789	14:62078766-62078789	34	-	0.0	TGTGAGTAAGTGTGTGTGTGTGG	3		VEGF_CasExo_sorted.bam	K562_VEGFCasExo	VEGF_CasExo	VEGF_CasExo_K562_VEGFCasExo_14:62078766-62078789_34	GGTGAGTGAGTGTGTGCGTGTGG	none
20	60663551	60663574	20:60663551-60663574	34	-	0.0	TGTGTGTGTGTGTGTGTGTGTGT	5		VEGF_CasExo_sorted.bam	K562_VEGFCasExo	VEGF_CasExo	VEGF_CasExo_K562_VEGFCasExo_20:60663551-60663574_34	GGTGAGTGAGTGTGTGCGTGTGG	none
2	176035892	176035915	2:176035892-176035915	34	+	0.0	GGTGTGTGTGTGTGTGTGTGAGA	5		VEGF_CasExo_sorted.bam	K562_VEGFCasExo	VEGF_CasExo	VEGF_CasExo_K562_VEGFCasExo_2:176035892-176035915_34	GGTGAGTGAGTGTGTGCGTGTGG	none
8	11313003	11313026	8:11313003-11313026	34	+	0.0	GGTGTGTGAGTGTGAGTGTGTGG	3		VEGF_CasExo_sorted.bam	K562_VEGFCasExo	VEGF_CasExo	VEGF_CasExo_K562_VEGFCasExo_8:11313003-11313026_34	GGTGAGTGAGTGTGTGCGTGTGG	none
X	65221677	65221700	X:65221677-65221700	34	+	0.0	GATGTGTGTGTGTGTGTGTGTGT	5		VEGF_CasExo_sorted.bam	K562_VEGFCasExo	VEGF_CasExo	VEGF_CasExo_K562_VEGFCasExo_X:65221677-65221700_34	GGTGAGTGAGTGTGTGCGTGTGG	none
15	63290790	63290813	15:63290790-63290813	32	+	0.0	GGTGTCTGAGTGTCTGCGTTTGG	4		VEGF_CasExo_sorted.bam	K562_VEGFCasExo	VEGF_CasExo	VEGF_CasExo_K562_VEGFCasExo_15:63290790-63290813_32	GGTGAGTGAGTGTGTGCGTGTGG	none
18	44079621	44079644	18:44079621-44079644	32	+	0.0	GGTGTGTGTTTGTGTGTGTGTGG	4		VEGF_CasExo_sorted.bam	K562_VEGFCasExo	VEGF_CasExo	VEGF_CasExo_K562_VEGFCasExo_18:44079621-44079644_32	GGTGAGTGAGTGTGTGCGTGTGG	none
19	41160155	41160178	19:41160155-41160178	32	-	0.0	GCTCTGCCAGTGTGTGCTTGTGG	6		VEGF_CasExo_sorted.bam	K562_VEGFCasExo	VEGF_CasExo	VEGF_CasExo_K562_VEGFCasExo_19:41160155-41160178_32	GGTGAGTGAGTGTGTGCGTGTGG	none
1	158962003	158962026	1:158962003-158962026	32	-	0.0	TATGTGTGTGTGTGTGTGTGTGG	5		VEGF_CasExo_sorted.bam	K562_VEGFCasExo	VEGF_CasExo	VEGF_CasExo_K562_VEGFCasExo_1:158962003-158962026_32	GGTGAGTGAGTGTGTGCGTGTGG	none
1	211309337	211309360	1:211309337-211309360	32	+	0.0	TGTGTGTGTGTATGTGTGTGTGT	6		VEGF_CasExo_sorted.bam	K562_VEGFCasExo	VEGF_CasExo	VEGF_CasExo_K562_VEGFCasExo_1:211309337-211309360_32	GGTGAGTGAGTGTGTGCGTGTGG	none
21	18045424	18045447	21:18045424-18045447	32	-	0.0	TGTGTGTGTGTGTGTGTGTGTGT	5		VEGF_CasExo_sorted.bam	K562_VEGFCasExo	VEGF_CasExo	VEGF_CasExo_K562_VEGFCasExo_21:18045424-18045447_32	GGTGAGTGAGTGTGTGCGTGTGG	none
2	66373379	66373402	2:66373379-66373402	32	+	0.0	TGTATGTGTGTGTGTGTGTGTGT	6		VEGF_CasExo_sorted.bam	K562_VEGFCasExo	VEGF_CasExo	VEGF_CasExo_K562_VEGFCasExo_2:66373379-66373402_32	GGTGAGTGAGTGTGTGCGTGTGG	none
3	195827279	195827302	3:195827279-195827302	32	-	0.0	TGTGTGTGTGTGTGTGTGTGTGT	5		VEGF_CasExo_sorted.bam	K562_VEGFCasExo	VEGF_CasExo	VEGF_CasExo_K562_VEGFCasExo_3:195827279-195827302_32	GGTGAGTGAGTGTGTGCGTGTGG	none
3	78155132	78155155	3:78155132-78155155	32	+	0.0	TGTGTGTGTGTGTGTGTGTGTGT	5		VEGF_CasExo_sorted.bam	K562_VEGFCasExo	VEGF_CasExo	VEGF_CasExo_K562_VEGFCasExo_3:78155132-78155155_32	GGTGAGTGAGTGTGTGCGTGTGG	none
7	113718022	113718045	7:113718022-113718045	32	+	0.0	GATGTGTGAGTGTGTGTATGTGT	5		VEGF_CasExo_sorted.bam	K562_VEGFCasExo	VEGF_CasExo	VEGF_CasExo_K562_VEGFCasExo_7:113718022-113718045_32	GGTGAGTGAGTGTGTGCGTGTGG	none
9	99062893	99062916	9:99062893-99062916	32	+	0.0	TGTGTGTGTGTGTGTGTGTGTGT	5		VEGF_CasExo_sorted.bam	K562_VEGFCasExo	VEGF_CasExo	VEGF_CasExo_K562_VEGFCasExo_9:99062893-99062916_32	GGTGAGTGAGTGTGTGCGTGTGG	none
X	11424604	11424627	X:11424604-11424627	32	-	0.0	TGTGTGTGAGTGTGTGTGTGGGG	4		VEGF_CasExo_sorted.bam	K562_VEGFCasExo	VEGF_CasExo	VEGF_CasExo_K562_VEGFCasExo_X:11424604-11424627_32	GGTGAGTGAGTGTGTGCGTGTGG	none
X	47919643	47919666	X:47919643-47919666	32	-	0.0	TGTGTGTGTGTGTGTGTGTGTGT	5		VEGF_CasExo_sorted.bam	K562_VEGFCasExo	VEGF_CasExo	VEGF_CasExo_K562_VEGFCasExo_X:47919643-47919666_32	GGTGAGTGAGTGTGTGCGTGTGG	none
15	98440977	98441000	15:98440977-98441000	30	-	0.0	TGTGTGTGTGTGTGTGTGTGTGT	5		VEGF_CasExo_sorted.bam	K562_VEGFCasExo	VEGF_CasExo	VEGF_CasExo_K562_VEGFCasExo_15:98440977-98441000_30	GGTGAGTGAGTGTGTGCGTGTGG	none
18	45064092	45064115	18:45064092-45064115	30	-	0.0	TGTGTGTGTGTGTGTGTGTGTGT	5		VEGF_CasExo_sorted.bam	K562_VEGFCasExo	VEGF_CasExo	VEGF_CasExo_K562_VEGFCasExo_18:45064092-45064115_30	GGTGAGTGAGTGTGTGCGTGTGG	none
2	155949612	155949635	2:155949612-155949635	30	-	0.0	TGTGTGTGTGTGTGTGTGTGTGT	5		VEGF_CasExo_sorted.bam	K562_VEGFCasExo	VEGF_CasExo	VEGF_CasExo_K562_VEGFCasExo_2:155949612-155949635_30	GGTGAGTGAGTGTGTGCGTGTGG	none
2	163781683	163781706	2:163781683-163781706	30	-	0.0	AGTGTGTGTGTGTGTGTGTGTGT	5		VEGF_CasExo_sorted.bam	K562_VEGFCasExo	VEGF_CasExo	VEGF_CasExo_K562_VEGFCasExo_2:163781683-163781706_30	GGTGAGTGAGTGTGTGCGTGTGG	none
3	117398551	117398574	3:117398551-117398574	30	-	0.0	TGTGTGTGTGTGTGTGTGTGTGT	5		VEGF_CasExo_sorted.bam	K562_VEGFCasExo	VEGF_CasExo	VEGF_CasExo_K562_VEGFCasExo_3:117398551-117398574_30	GGTGAGTGAGTGTGTGCGTGTGG	none
4	55555388	55555411	4:55555388-55555411	30	-	0.0	GAAAAATGAGTGTGTGCTTATGG	6		VEGF_CasExo_sorted.bam	K562_VEGFCasExo	VEGF_CasExo	VEGF_CasExo_K562_VEGFCasExo_4:55555388-55555411_30	GGTGAGTGAGTGTGTGCGTGTGG	none
5	167517222	167517245	5:167517222-167517245	30	-	0.0	TGTGTGTGTGTGTGTGTGTGTGG	4		VEGF_CasExo_sorted.bam	K562_VEGFCasExo	VEGF_CasExo	VEGF_CasExo_K562_VEGFCasExo_5:167517222-167517245_30	GGTGAGTGAGTGTGTGCGTGTGG	none
5	19293300	19293323	5:19293300-19293323	30	+	0.0	TGTGTGTGTGTGTGTGTGTGTGG	4		VEGF_CasExo_sorted.bam	K562_VEGFCasExo	VEGF_CasExo	VEGF_CasExo_K562_VEGFCasExo_5:19293300-19293323_30	GGTGAGTGAGTGTGTGCGTGTGG	none
5	93814157	93814180	5:93814157-93814180	30	-	0.0	TGTGTGTGTGTGTGTGTGTGTGT	5		VEGF_CasExo_sorted.bam	K562_VEGFCasExo	VEGF_CasExo	VEGF_CasExo_K562_VEGFCasExo_5:93814157-93814180_30	GGTGAGTGAGTGTGTGCGTGTGG	none
7	135335594	135335617	7:135335594-135335617	30	+	0.0	AGCAAGTGAGTGTGTGTGTGTAG	5		VEGF_CasExo_sorted.bam	K562_VEGFCasExo	VEGF_CasExo	VEGF_CasExo_K562_VEGFCasExo_7:135335594-135335617_30	GGTGAGTGAGTGTGTGCGTGTGG	none
7	34292205	34292228	7:34292205-34292228	30	+	0.0	TGTGTGTGTGTGTGTGTGTGTGT	5		VEGF_CasExo_sorted.bam	K562_VEGFCasExo	VEGF_CasExo	VEGF_CasExo_K562_VEGFCasExo_7:34292205-34292228_30	GGTGAGTGAGTGTGTGCGTGTGG	none
X	29527797	29527820	X:29527797-29527820	30	-	0.0	GGTGTGTGTGTGTGTGCGTGTGG	2		VEGF_CasExo_sorted.bam	K562_VEGFCasExo	VEGF_CasExo	VEGF_CasExo_K562_VEGFCasExo_X:29527797-29527820_30	GGTGAGTGAGTGTGTGCGTGTGG	none
11	11721110	11721133	11:11721110-11721133	28	-	0.0	TGTGTGTGTGTGTGTGTGTGTGT	5		VEGF_CasExo_sorted.bam	K562_VEGFCasExo	VEGF_CasExo	VEGF_CasExo_K562_VEGFCasExo_11:11721110-11721133_28	GGTGAGTGAGTGTGTGCGTGTGG	none
12	4469283	4469306	12:4469283-4469306	28	+	0.0	TGTGTGTATGTGTGTGTGTGTGT	6		VEGF_CasExo_sorted.bam	K562_VEGFCasExo	VEGF_CasExo	VEGF_CasExo_K562_VEGFCasExo_12:4469283-4469306_28	GGTGAGTGAGTGTGTGCGTGTGG	none
13	93608300	93608323	13:93608300-93608323	28	+	0.0	CGTGCATGTGTGCGTGCGTGTGT	6		VEGF_CasExo_sorted.bam	K562_VEGFCasExo	VEGF_CasExo	VEGF_CasExo_K562_VEGFCasExo_13:93608300-93608323_28	GGTGAGTGAGTGTGTGCGTGTGG	none
14	65569152	65569175	14:65569152-65569175	28	-	0.0	AGTGAGTGAGTGTGTGTGTGGGG	3		VEGF_CasExo_sorted.bam	K562_VEGFCasExo	VEGF_CasExo	VEGF_CasExo_K562_VEGFCasExo_14:65569152-65569175_28	GGTGAGTGAGTGTGTGCGTGTGG	none
1	106102141	106102164	1:106102141-106102164	28	+	0.0	CGTGTGTGTGTGTGTGTGTGTGT	5		VEGF_CasExo_sorted.bam	K562_VEGFCasExo	VEGF_CasExo	VEGF_CasExo_K562_VEGFCasExo_1:106102141-106102164_28	GGTGAGTGAGTGTGTGCGTGTGG	none
1	152976728	152976751	1:152976728-152976751	28	-	0.0	TGTGTGTGTGTGTATGTGTGTGG	5		VEGF_CasExo_sorted.bam	K562_VEGFCasExo	VEGF_CasExo	VEGF_CasExo_K562_VEGFCasExo_1:152976728-152976751_28	GGTGAGTGAGTGTGTGCGTGTGG	none
1	5042135	5042158	1:5042135-5042158	28	+	0.0	GGCAAGAGAGTGTGTGCATGGGA	6		VEGF_CasExo_sorted.bam	K562_VEGFCasExo	VEGF_CasExo	VEGF_CasExo_K562_VEGFCasExo_1:5042135-5042158_28	GGTGAGTGAGTGTGTGCGTGTGG	none
1	5641203	5641226	1:5641203-5641226	28	+	0.0	TGCATGTGTGTGTGTGTGTGTGG	6		VEGF_CasExo_sorted.bam	K562_VEGFCasExo	VEGF_CasExo	VEGF_CasExo_K562_VEGFCasExo_1:5641203-5641226_28	GGTGAGTGAGTGTGTGCGTGTGG	none
20	2650052	2650075	20:2650052-2650075	28	+	0.0	GGTGTATGAGTGTGTGCGTCGGA	5	GGTGTATGAGTGTGTGCGTC-GG	VEGF_CasExo_sorted.bam	K562_VEGFCasExo	VEGF_CasExo	VEGF_CasExo_K562_VEGFCasExo_20:2650052-2650075_28	GGTGAGTGAGTGTGTGCGTGTGG	GGTGAGTGAGTGTGTGCGTGTGG
20	58913261	58913284	20:58913261-58913284	28	+	0.0	TGTGTGTGTGTGTGTGTGTGTGT	5		VEGF_CasExo_sorted.bam	K562_VEGFCasExo	VEGF_CasExo	VEGF_CasExo_K562_VEGFCasExo_20:58913261-58913284_28	GGTGAGTGAGTGTGTGCGTGTGG	none
22	49739983	49740006	22:49739983-49740006	28	+	0.0	GGTGTGTGAGTGTGTGTGTGTGG	2		VEGF_CasExo_sorted.bam	K562_VEGFCasExo	VEGF_CasExo	VEGF_CasExo_K562_VEGFCasExo_22:49739983-49740006_28	GGTGAGTGAGTGTGTGCGTGTGG	none
2	4734712	4734735	2:4734712-4734735	28	+	0.0	GGGGAATGAGTGTGTATGTGAGG	5		VEGF_CasExo_sorted.bam	K562_VEGFCasExo	VEGF_CasExo	VEGF_CasExo_K562_VEGFCasExo_2:4734712-4734735_28	GGTGAGTGAGTGTGTGCGTGTGG	none
2	56685276	56685299	2:56685276-56685299	28	-	0.0	TGTGTGTGTGTGTGTGTGTGTGG	4		VEGF_CasExo_sorted.bam	K562_VEGFCasExo	VEGF_CasExo	VEGF_CasExo_K562_VEGFCasExo_2:56685276-56685299_28	GGTGAGTGAGTGTGTGCGTGTGG	none
2	98745700	98745723	2:98745700-98745723	28	+	0.0	TGTGTGTGTGTGTGTGTGTGTGG	4		VEGF_CasExo_sorted.bam	K562_VEGFCasExo	VEGF_CasExo	VEGF_CasExo_K562_VEGFCasExo_2:98745700-98745723_28	GGTGAGTGAGTGTGTGCGTGTGG	none
3	160232882	160232905	3:160232882-160232905	28	-	0.0	TATGCATGTGTGTGTGCTTGTGG	6		VEGF_CasExo_sorted.bam	K562_VEGFCasExo	VEGF_CasExo	VEGF_CasExo_K562_VEGFCasExo_3:160232882-160232905_28	GGTGAGTGAGTGTGTGCGTGTGG	none
4	128833527	128833550	4:128833527-128833550	28	+	0.0	AGTGAGTCAGTGAGTGAGTGGTG	6		VEGF_CasExo_sorted.bam	K562_VEGFCasExo	VEGF_CasExo	VEGF_CasExo_K562_VEGFCasExo_4:128833527-128833550_28	GGTGAGTGAGTGTGTGCGTGTGG	none
5	145085504	145085527	5:145085504-145085527	28	-	0.0	TGTGTGTGTGTGTGTGTGTGTGT	5		VEGF_CasExo_sorted.bam	K562_VEGFCasExo	VEGF_CasExo	VEGF_CasExo_K562_VEGFCasExo_5:145085504-145085527_28	GGTGAGTGAGTGTGTGCGTGTGG	none
6	41623925	41623948	6:41623925-41623948	28	-	0.0	TGTGTGTGTGTGTGTGTGTGTGT	5		VEGF_CasExo_sorted.bam	K562_VEGFCasExo	VEGF_CasExo	VEGF_CasExo_K562_VEGFCasExo_6:41623925-41623948_28	GGTGAGTGAGTGTGTGCGTGTGG	none
6	51663956	51663979	6:51663956-51663979	28	-	0.0	TGTGCTTGTGTGTGTGTGTGTGG	5		VEGF_CasExo_sorted.bam	K562_VEGFCasExo	VEGF_CasExo	VEGF_CasExo_K562_VEGFCasExo_6:51663956-51663979_28	GGTGAGTGAGTGTGTGCGTGTGG	none
7	127775208	127775231	7:127775208-127775231	28	-	0.0	TGTGTGTGTGTGTGTGTGTGTGG	4		VEGF_CasExo_sorted.bam	K562_VEGFCasExo	VEGF_CasExo	VEGF_CasExo_K562_VEGFCasExo_7:127775208-127775231_28	GGTGAGTGAGTGTGTGCGTGTGG	none
7	65365000	65365023	7:65365000-65365023	28	+	0.0	GCTTTGTGCGTGTGTGCATGTGC	6		VEGF_CasExo_sorted.bam	K562_VEGFCasExo	VEGF_CasExo	VEGF_CasExo_K562_VEGFCasExo_7:65365000-65365023_28	GGTGAGTGAGTGTGTGCGTGTGG	none
7	65515614	65515637	7:65515614-65515637	28	-	0.0	TGTGTGTGTGTGTGTGTGTGTGT	5		VEGF_CasExo_sorted.bam	K562_VEGFCasExo	VEGF_CasExo	VEGF_CasExo_K562_VEGFCasExo_7:65515614-65515637_28	GGTGAGTGAGTGTGTGCGTGTGG	none
7	74046963	74046986	7:74046963-74046986	28	-	0.0	TGTGTGTGTGTGTGTGTGTGTGG	4		VEGF_CasExo_sorted.bam	K562_VEGFCasExo	VEGF_CasExo	VEGF_CasExo_K562_VEGFCasExo_7:74046963-74046986_28	GGTGAGTGAGTGTGTGCGTGTGG	none
8	31791900	31791923	8:31791900-31791923	28	-	0.0	GGGGTGTGTGTATGTGTGTGTAG	6		VEGF_CasExo_sorted.bam	K562_VEGFCasExo	VEGF_CasExo	VEGF_CasExo_K562_VEGFCasExo_8:31791900-31791923_28	GGTGAGTGAGTGTGTGCGTGTGG	none
8	81941602	81941625	8:81941602-81941625	28	-	0.0	GGTGTGTGTGTGTGTGTGTGTGT	4		VEGF_CasExo_sorted.bam	K562_VEGFCasExo	VEGF_CasExo	VEGF_CasExo_K562_VEGFCasExo_8:81941602-81941625_28	GGTGAGTGAGTGTGTGCGTGTGG	none
9	82000633	82000656	9:82000633-82000656	28	+	0.0	CGTGTGTGTGTGTGTGTGTGTGT	5		VEGF_CasExo_sorted.bam	K562_VEGFCasExo	VEGF_CasExo	VEGF_CasExo_K562_VEGFCasExo_9:82000633-82000656_28	GGTGAGTGAGTGTGTGCGTGTGG	none
10	44440564	44440587	10:44440564-44440587	26	+	0.0	TGTGTGTGTGTGTGTGTGTGTGT	5		VEGF_CasExo_sorted.bam	K562_VEGFCasExo	VEGF_CasExo	VEGF_CasExo_K562_VEGFCasExo_10:44440564-44440587_26	GGTGAGTGAGTGTGTGCGTGTGG	none
13	91706949	91706972	13:91706949-91706972	26	-	0.0	AGTGTGTGAGTGTGTGAGTGAGG	4		VEGF_CasExo_sorted.bam	K562_VEGFCasExo	VEGF_CasExo	VEGF_CasExo_K562_VEGFCasExo_13:91706949-91706972_26	GGTGAGTGAGTGTGTGCGTGTGG	none
16	79753723	79753746	16:79753723-79753746	26	+	0.0	GGTGCGATGGTGTGTGCCTGTAG	6		VEGF_CasExo_sorted.bam	K562_VEGFCasExo	VEGF_CasExo	VEGF_CasExo_K562_VEGFCasExo_16:79753723-79753746_26	GGTGAGTGAGTGTGTGCGTGTGG	none
1	246984685	246984708	1:246984685-246984708	26	-	0.0	CGTGTGTGTGTGTGTGTGTGTGT	5		VEGF_CasExo_sorted.bam	K562_VEGFCasExo	VEGF_CasExo	VEGF_CasExo_K562_VEGFCasExo_1:246984685-246984708_26	GGTGAGTGAGTGTGTGCGTGTGG	none
1	31107761	31107784	1:31107761-31107784	26	+	0.0	TGTGAATCTGTGTGTGCCTGTGT	6		VEGF_CasExo_sorted.bam	K562_VEGFCasExo	VEGF_CasExo	VEGF_CasExo_K562_VEGFCasExo_1:31107761-31107784_26	GGTGAGTGAGTGTGTGCGTGTGG	none
20	31382022	31382045	20:31382022-31382045	26	+	0.0	GGTGAGGTGGTGTGTGCCTGTGG	4		VEGF_CasExo_sorted.bam	K562_VEGFCasExo	VEGF_CasExo	VEGF_CasExo_K562_VEGFCasExo_20:31382022-31382045_26	GGTGAGTGAGTGTGTGCGTGTGG	none
2	181461177	181461200	2:181461177-181461200	26	-	0.0	TGTGTGAGTGTGTGTGCGTGTGT	5		VEGF_CasExo_sorted.bam	K562_VEGFCasExo	VEGF_CasExo	VEGF_CasExo_K562_VEGFCasExo_2:181461177-181461200_26	GGTGAGTGAGTGTGTGCGTGTGG	none
2	185873047	185873070	2:185873047-185873070	26	+	0.0	TGTTTGTGTGTGTGTGTGTGTGG	5		VEGF_CasExo_sorted.bam	K562_VEGFCasExo	VEGF_CasExo	VEGF_CasExo_K562_VEGFCasExo_2:185873047-185873070_26	GGTGAGTGAGTGTGTGCGTGTGG	none
2	207189818	207189841	2:207189818-207189841	26	+	0.0	TGTGTGTGCGTGTGTGTGTGTGT	5		VEGF_CasExo_sorted.bam	K562_VEGFCasExo	VEGF_CasExo	VEGF_CasExo_K562_VEGFCasExo_2:207189818-207189841_26	GGTGAGTGAGTGTGTGCGTGTGG	none
3	191226033	191226056	3:191226033-191226056	26	+	0.0	TCTGTGTGTGTGTGTGTGTGTGA	6		VEGF_CasExo_sorted.bam	K562_VEGFCasExo	VEGF_CasExo	VEGF_CasExo_K562_VEGFCasExo_3:191226033-191226056_26	GGTGAGTGAGTGTGTGCGTGTGG	none
4	128242467	128242490	4:128242467-128242490	26	-	0.0	TGTGTGTGTGTGTGTGTGTGTGT	5		VEGF_CasExo_sorted.bam	K562_VEGFCasExo	VEGF_CasExo	VEGF_CasExo_K562_VEGFCasExo_4:128242467-128242490_26	GGTGAGTGAGTGTGTGCGTGTGG	none
4	188503968	188503991	4:188503968-188503991	26	+	0.0	TGTGTGTGTGTGTGTGCGTGTGT	4		VEGF_CasExo_sorted.bam	K562_VEGFCasExo	VEGF_CasExo	VEGF_CasExo_K562_VEGFCasExo_4:188503968-188503991_26	GGTGAGTGAGTGTGTGCGTGTGG	none
4	72354623	72354646	4:72354623-72354646	26	+	0.0	TGTGTGTGTGTGTGTGTGTGTGG	4		VEGF_CasExo_sorted.bam	K562_VEGFCasExo	VEGF_CasExo	VEGF_CasExo_K562_VEGFCasExo_4:72354623-72354646_26	GGTGAGTGAGTGTGTGCGTGTGG	none
6	123739460	123739483	6:123739460-123739483	26	+	0.0	TGTGTATGTGTGTGTGTGTGTGG	5		VEGF_CasExo_sorted.bam	K562_VEGFCasExo	VEGF_CasExo	VEGF_CasExo_K562_VEGFCasExo_6:123739460-123739483_26	GGTGAGTGAGTGTGTGCGTGTGG	none
7	158305221	158305244	7:158305221-158305244	26	-	0.0	TGTGTGTGAGTGTGTGCATGTGG	3		VEGF_CasExo_sorted.bam	K562_VEGFCasExo	VEGF_CasExo	VEGF_CasExo_K562_VEGFCasExo_7:158305221-158305244_26	GGTGAGTGAGTGTGTGCGTGTGG	none
7	69594893	69594916	7:69594893-69594916	26	+	0.0	TGTGTGTGTGTGTGTGTGTGTGT	5		VEGF_CasExo_sorted.bam	K562_VEGFCasExo	VEGF_CasExo	VEGF_CasExo_K562_VEGFCasExo_7:69594893-69594916_26	GGTGAGTGAGTGTGTGCGTGTGG	none
X	77258300	77258323	X:77258300-77258323	26	-	0.0	TGTGTGTGTGTGTGTGTGTGTGT	5		VEGF_CasExo_sorted.bam	K562_VEGFCasExo	VEGF_CasExo	VEGF_CasExo_K562_VEGFCasExo_X:77258300-77258323_26	GGTGAGTGAGTGTGTGCGTGTGG	none
10	79360502	79360525	10:79360502-79360525	24	-	0.0	TGTGTGTGTGTGTGTGTGTTTGA	6		VEGF_CasExo_sorted.bam	K562_VEGFCasExo	VEGF_CasExo	VEGF_CasExo_K562_VEGFCasExo_10:79360502-79360525_24	GGTGAGTGAGTGTGTGCGTGTGG	none
14	29563870	29563893	14:29563870-29563893	24	+	0.0	TGTGTGTGTGTGTGTGTGTGTGT	5		VEGF_CasExo_sorted.bam	K562_VEGFCasExo	VEGF_CasExo	VEGF_CasExo_K562_VEGFCasExo_14:29563870-29563893_24	GGTGAGTGAGTGTGTGCGTGTGG	none
15	53277560	53277583	15:53277560-53277583	24	+	0.0	TGTGTGTGTGTGTGTGTGTGTGT	5		VEGF_CasExo_sorted.bam	K562_VEGFCasExo	VEGF_CasExo	VEGF_CasExo_K562_VEGFCasExo_15:53277560-53277583_24	GGTGAGTGAGTGTGTGCGTGTGG	none
15	81581174	81581197	15:81581174-81581197	24	+	0.0	TGTGTGTGTGTGTGTGCGTGTGT	4		VEGF_CasExo_sorted.bam	K562_VEGFCasExo	VEGF_CasExo	VEGF_CasExo_K562_VEGFCasExo_15:81581174-81581197_24	GGTGAGTGAGTGTGTGCGTGTGG	none
18	30026185	30026208	18:30026185-30026208	24	+	0.0	AGTGTGTGTGTGTGTGTGTGTGT	5		VEGF_CasExo_sorted.bam	K562_VEGFCasExo	VEGF_CasExo	VEGF_CasExo_K562_VEGFCasExo_18:30026185-30026208_24	GGTGAGTGAGTGTGTGCGTGTGG	none
19	20440895	20440918	19:20440895-20440918	24	+	0.0	TGTGTGTGTGTGTGTGTGTGTGT	5		VEGF_CasExo_sorted.bam	K562_VEGFCasExo	VEGF_CasExo	VEGF_CasExo_K562_VEGFCasExo_19:20440895-20440918_24	GGTGAGTGAGTGTGTGCGTGTGG	none
1	182757073	182757096	1:182757073-182757096	24	-	0.0	GGTGTGTGTGTGTGTGTGTGTGT	4		VEGF_CasExo_sorted.bam	K562_VEGFCasExo	VEGF_CasExo	VEGF_CasExo_K562_VEGFCasExo_1:182757073-182757096_24	GGTGAGTGAGTGTGTGCGTGTGG	none
1	240631506	240631529	1:240631506-240631529	24	+	0.0	TGTGTGTGTGTGTGTGTGTGTGT	5		VEGF_CasExo_sorted.bam	K562_VEGFCasExo	VEGF_CasExo	VEGF_CasExo_K562_VEGFCasExo_1:240631506-240631529_24	GGTGAGTGAGTGTGTGCGTGTGG	none
22	48931070	48931093	22:48931070-48931093	24	-	0.0	GGAGTGTGACTGTGTGTGTGTGG	4		VEGF_CasExo_sorted.bam	K562_VEGFCasExo	VEGF_CasExo	VEGF_CasExo_K562_VEGFCasExo_22:48931070-48931093_24	GGTGAGTGAGTGTGTGCGTGTGG	none
2	169522462	169522485	2:169522462-169522485	24	+	0.0	TGTGTGTGTGTGTGTGTGTGTGT	5		VEGF_CasExo_sorted.bam	K562_VEGFCasExo	VEGF_CasExo	VEGF_CasExo_K562_VEGFCasExo_2:169522462-169522485_24	GGTGAGTGAGTGTGTGCGTGTGG	none
5	31841314	31841337	5:31841314-31841337	24	-	0.0	TATGTGTGTGTGTGTGTGTGTGT	6		VEGF_CasExo_sorted.bam	K562_VEGFCasExo	VEGF_CasExo	VEGF_CasExo_K562_VEGFCasExo_5:31841314-31841337_24	GGTGAGTGAGTGTGTGCGTGTGG	none
8	19785871	19785894	8:19785871-19785894	24	+	0.0	TGTGTGTGTGTGTGTGTGTGTGG	4		VEGF_CasExo_sorted.bam	K562_VEGFCasExo	VEGF_CasExo	VEGF_CasExo_K562_VEGFCasExo_8:19785871-19785894_24	GGTGAGTGAGTGTGTGCGTGTGG	none
8	58720686	58720709	8:58720686-58720709	24	-	0.0	TGTGTGTGTGTGTGTGTGTGTGT	5		VEGF_CasExo_sorted.bam	K562_VEGFCasExo	VEGF_CasExo	VEGF_CasExo_K562_VEGFCasExo_8:58720686-58720709_24	GGTGAGTGAGTGTGTGCGTGTGG	none
X	56327299	56327322	X:56327299-56327322	24	-	0.0	TGTGAGTGTGTGTGTGCATGTGG	3		VEGF_CasExo_sorted.bam	K562_VEGFCasExo	VEGF_CasExo	VEGF_CasExo_K562_VEGFCasExo_X:56327299-56327322_24	GGTGAGTGAGTGTGTGCGTGTGG	none
10	80529070	80529093	10:80529070-80529093	22	+	0.0	TGTGTGTGTGTGTGTGTGTGTGG	4		VEGF_CasExo_sorted.bam	K562_VEGFCasExo	VEGF_CasExo	VEGF_CasExo_K562_VEGFCasExo_10:80529070-80529093_22	GGTGAGTGAGTGTGTGCGTGTGG	none
10	9062989	9063012	10:9062989-9063012	22	-	0.0	TGTGTGTGTGTGTGTGTGTGTGT	5		VEGF_CasExo_sorted.bam	K562_VEGFCasExo	VEGF_CasExo	VEGF_CasExo_K562_VEGFCasExo_10:9062989-9063012_22	GGTGAGTGAGTGTGTGCGTGTGG	none
11	27581274	27581297	11:27581274-27581297	22	+	0.0	TGTGTGTGTGTGTGTGTGTGTGT	5		VEGF_CasExo_sorted.bam	K562_VEGFCasExo	VEGF_CasExo	VEGF_CasExo_K562_VEGFCasExo_11:27581274-27581297_22	GGTGAGTGAGTGTGTGCGTGTGG	none
11	70325777	70325800	11:70325777-70325800	22	-	0.0	GAGCAGTGAGTGTGTGCTTGTGG	4		VEGF_CasExo_sorted.bam	K562_VEGFCasExo	VEGF_CasExo	VEGF_CasExo_K562_VEGFCasExo_11:70325777-70325800_22	GGTGAGTGAGTGTGTGCGTGTGG	none
13	71484707	71484730	13:71484707-71484730	22	+	0.0	TGTGTGTGTGTGTGTGTGTGTGT	5		VEGF_CasExo_sorted.bam	K562_VEGFCasExo	VEGF_CasExo	VEGF_CasExo_K562_VEGFCasExo_13:71484707-71484730_22	GGTGAGTGAGTGTGTGCGTGTGG	none
14	34465824	34465847	14:34465824-34465847	22	-	0.0	AGTGTGTGAGTGTGTGTGTGTGA	4		VEGF_CasExo_sorted.bam	K562_VEGFCasExo	VEGF_CasExo	VEGF_CasExo_K562_VEGFCasExo_14:34465824-34465847_22	GGTGAGTGAGTGTGTGCGTGTGG	none
15	52697259	52697282	15:52697259-52697282	22	-	0.0	TGTGTGTGTGTGTGTGTGTGTGT	5		VEGF_CasExo_sorted.bam	K562_VEGFCasExo	VEGF_CasExo	VEGF_CasExo_K562_VEGFCasExo_15:52697259-52697282_22	GGTGAGTGAGTGTGTGCGTGTGG	none
2	129000557	129000580	2:129000557-129000580	22	-	0.0	GGTGAAGCTGTGTGTGTGTGTGG	5		VEGF_CasExo_sorted.bam	K562_VEGFCasExo	VEGF_CasExo	VEGF_CasExo_K562_VEGFCasExo_2:129000557-129000580_22	GGTGAGTGAGTGTGTGCGTGTGG	none
2	34111767	34111790	2:34111767-34111790	22	+	0.0	TGTGTGTGTGTATGTGTGTGTGT	6		VEGF_CasExo_sorted.bam	K562_VEGFCasExo	VEGF_CasExo	VEGF_CasExo_K562_VEGFCasExo_2:34111767-34111790_22	GGTGAGTGAGTGTGTGCGTGTGG	none
3	141074901	141074924	3:141074901-141074924	22	+	0.0	GGTGTGTGTTTGTGTGTGTGTGG	4		VEGF_CasExo_sorted.bam	K562_VEGFCasExo	VEGF_CasExo	VEGF_CasExo_K562_VEGFCasExo_3:141074901-141074924_22	GGTGAGTGAGTGTGTGCGTGTGG	none
3	143486222	143486245	3:143486222-143486245	22	+	0.0	TGTGTGTGTGTGTGTGTGTGTGT	5		VEGF_CasExo_sorted.bam	K562_VEGFCasExo	VEGF_CasExo	VEGF_CasExo_K562_VEGFCasExo_3:143486222-143486245_22	GGTGAGTGAGTGTGTGCGTGTGG	none
5	134469445	134469468	5:134469445-134469468	22	+	0.0	ATTGAGTGTGTGTGTGTGTGTGT	5		VEGF_CasExo_sorted.bam	K562_VEGFCasExo	VEGF_CasExo	VEGF_CasExo_K562_VEGFCasExo_5:134469445-134469468_22	GGTGAGTGAGTGTGTGCGTGTGG	none
5	155118455	155118478	5:155118455-155118478	22	+	0.0	TGTGAGAGAGTATGTGAGAGTGT	6		VEGF_CasExo_sorted.bam	K562_VEGFCasExo	VEGF_CasExo	VEGF_CasExo_K562_VEGFCasExo_5:155118455-155118478_22	GGTGAGTGAGTGTGTGCGTGTGG	none
5	95099506	95099529	5:95099506-95099529	22	+	0.0	TGTGTGTGTGTGTGTGTGTGTGT	5		VEGF_CasExo_sorted.bam	K562_VEGFCasExo	VEGF_CasExo	VEGF_CasExo_K562_VEGFCasExo_5:95099506-95099529_22	GGTGAGTGAGTGTGTGCGTGTGG	none
6	118063563	118063586	6:118063563-118063586	22	-	0.0	TGTGTGTGTGTGTGTGTGTGTGT	5		VEGF_CasExo_sorted.bam	K562_VEGFCasExo	VEGF_CasExo	VEGF_CasExo_K562_VEGFCasExo_6:118063563-118063586_22	GGTGAGTGAGTGTGTGCGTGTGG	none
6	124774492	124774515	6:124774492-124774515	22	-	0.0	TGTGTGTGTGTGTGTGTGTGTGT	5		VEGF_CasExo_sorted.bam	K562_VEGFCasExo	VEGF_CasExo	VEGF_CasExo_K562_VEGFCasExo_6:124774492-124774515_22	GGTGAGTGAGTGTGTGCGTGTGG	none
6	97390912	97390935	6:97390912-97390935	22	-	0.0	TGTGTGTGTGTGTGTGTGTGTGT	5		VEGF_CasExo_sorted.bam	K562_VEGFCasExo	VEGF_CasExo	VEGF_CasExo_K562_VEGFCasExo_6:97390912-97390935_22	GGTGAGTGAGTGTGTGCGTGTGG	none
7	24912084	24912107	7:24912084-24912107	22	+	0.0	TGTGTGTGTGTGTGTGTGTGTGG	4		VEGF_CasExo_sorted.bam	K562_VEGFCasExo	VEGF_CasExo	VEGF_CasExo_K562_VEGFCasExo_7:24912084-24912107_22	GGTGAGTGAGTGTGTGCGTGTGG	none
X	64914949	64914972	X:64914949-64914972	22	+	0.0	TGTGTGTGTGTGTGTGTGTGTGG	4		VEGF_CasExo_sorted.bam	K562_VEGFCasExo	VEGF_CasExo	VEGF_CasExo_K562_VEGFCasExo_X:64914949-64914972_22	GGTGAGTGAGTGTGTGCGTGTGG	none
10	8809933	8809956	10:8809933-8809956	20	+	0.0	TGTGTGTGCGTGTGTGTGTGTGT	5	GATGA-TGTGTGTGTGCGTGTGT	VEGF_CasExo_sorted.bam	K562_VEGFCasExo	VEGF_CasExo	VEGF_CasExo_K562_VEGFCasExo_10:8809933-8809956_20	GGTGAGTGAGTGTGTGCGTGTGG	GGTGAGTGAGTGTGTGCGTGTGG
11	96875621	96875644	11:96875621-96875644	20	-	0.0	TGTGTGTGTGTGTGTGCGTGTGT	4		VEGF_CasExo_sorted.bam	K562_VEGFCasExo	VEGF_CasExo	VEGF_CasExo_K562_VEGFCasExo_11:96875621-96875644_20	GGTGAGTGAGTGTGTGCGTGTGG	none
12	121121837	121121860	12:121121837-121121860	20	+	0.0	TGTGTGTGTGTGTGTGTGTGTGT	5		VEGF_CasExo_sorted.bam	K562_VEGFCasExo	VEGF_CasExo	VEGF_CasExo_K562_VEGFCasExo_12:121121837-121121860_20	GGTGAGTGAGTGTGTGCGTGTGG	none
15	62874416	62874439	15:62874416-62874439	20	-	0.0	TGTGTGTGTGTGTGTGTGTGTGT	5		VEGF_CasExo_sorted.bam	K562_VEGFCasExo	VEGF_CasExo	VEGF_CasExo_K562_VEGFCasExo_15:62874416-62874439_20	GGTGAGTGAGTGTGTGCGTGTGG	none
18	28813250	28813273	18:28813250-28813273	20	-	0.0	TGTGTGTGTGTGTGTGCGTGTGT	4		VEGF_CasExo_sorted.bam	K562_VEGFCasExo	VEGF_CasExo	VEGF_CasExo_K562_VEGFCasExo_18:28813250-28813273_20	GGTGAGTGAGTGTGTGCGTGTGG	none
1	110260563	110260586	1:110260563-110260586	20	+	0.0	GATGGGTGTGTGTGTGTGTGTGT	5	GGTGTGTGTGTGTGTGTGT-TGG	VEGF_CasExo_sorted.bam	K562_VEGFCasExo	VEGF_CasExo	VEGF_CasExo_K562_VEGFCasExo_1:110260563-110260586_20	GGTGAGTGAGTGTGTGCGTGTGG	GGTGAGTGAGTGTGTGCGTGTGG
1	151000226	151000249	1:151000226-151000249	20	+	0.0	TGTGTGTGTGTGTGTGTGTGTGT	5		VEGF_CasExo_sorted.bam	K562_VEGFCasExo	VEGF_CasExo	VEGF_CasExo_K562_VEGFCasExo_1:151000226-151000249_20	GGTGAGTGAGTGTGTGCGTGTGG	none
1	193169889	193169912	1:193169889-193169912	20	+	0.0	TGTGTGTGTGTGTGTGCGCGCGT	6		VEGF_CasExo_sorted.bam	K562_VEGFCasExo	VEGF_CasExo	VEGF_CasExo_K562_VEGFCasExo_1:193169889-193169912_20	GGTGAGTGAGTGTGTGCGTGTGG	none
1	239087682	239087705	1:239087682-239087705	20	-	0.0	TGTGTGTGTGTGTGTGTGTGTGT	5		VEGF_CasExo_sorted.bam	K562_VEGFCasExo	VEGF_CasExo	VEGF_CasExo_K562_VEGFCasExo_1:239087682-239087705_20	GGTGAGTGAGTGTGTGCGTGTGG	none
2	102914536	102914559	2:102914536-102914559	20	+	0.0	TGTGTGTGTGTGGGTGGGTGTGT	6		VEGF_CasExo_sorted.bam	K562_VEGFCasExo	VEGF_CasExo	VEGF_CasExo_K562_VEGFCasExo_2:102914536-102914559_20	GGTGAGTGAGTGTGTGCGTGTGG	none
2	5864873	5864896	2:5864873-5864896	20	+	0.0	GGATTGTGTGTGTGTGTGTGTGT	6		VEGF_CasExo_sorted.bam	K562_VEGFCasExo	VEGF_CasExo	VEGF_CasExo_K562_VEGFCasExo_2:5864873-5864896_20	GGTGAGTGAGTGTGTGCGTGTGG	none
2	88540634	88540657	2:88540634-88540657	20	+	0.0	GAAAACTGAGTGTGTGTGTGTGG	5		VEGF_CasExo_sorted.bam	K562_VEGFCasExo	VEGF_CasExo	VEGF_CasExo_K562_VEGFCasExo_2:88540634-88540657_20	GGTGAGTGAGTGTGTGCGTGTGG	none
4	129491335	129491358	4:129491335-129491358	20	-	0.0	AGTGTGTGTGTGTGTGTGTGTGT	5		VEGF_CasExo_sorted.bam	K562_VEGFCasExo	VEGF_CasExo	VEGF_CasExo_K562_VEGFCasExo_4:129491335-129491358_20	GGTGAGTGAGTGTGTGCGTGTGG	none
4	184475505	184475528	4:184475505-184475528	20	+	0.0	CGTGAGTGGGTGTGTGTGTGGGT	5	CGTGAGTGGGTGTGTGTGTG-GG	VEGF_CasExo_sorted.bam	K562_VEGFCasExo	VEGF_CasExo	VEGF_CasExo_K562_VEGFCasExo_4:184475505-184475528_20	GGTGAGTGAGTGTGTGCGTGTGG	GGTGAGTGAGTGTGTGCGTGTGG
4	6301298	6301321	4:6301298-6301321	20	+	0.0	TGTGTGTGAATGTGTGTGTAGGG	6		VEGF_CasExo_sorted.bam	K562_VEGFCasExo	VEGF_CasExo	VEGF_CasExo_K562_VEGFCasExo_4:6301298-6301321_20	GGTGAGTGAGTGTGTGCGTGTGG	none
5	18804969	18804992	5:18804969-18804992	20	-	0.0	TGTGTGTGTGTGTGTGTGTGTGT	5		VEGF_CasExo_sorted.bam	K562_VEGFCasExo	VEGF_CasExo	VEGF_CasExo_K562_VEGFCasExo_5:18804969-18804992_20	GGTGAGTGAGTGTGTGCGTGTGG	none
5	63324380	63324403	5:63324380-63324403	20	-	0.0	TGTGTGTGTGTGTGTGTGTGTGT	5		VEGF_CasExo_sorted.bam	K562_VEGFCasExo	VEGF_CasExo	VEGF_CasExo_K562_VEGFCasExo_5:63324380-63324403_20	GGTGAGTGAGTGTGTGCGTGTGG	none
6	13041589	13041612	6:13041589-13041612	20	-	0.0	TGTGTGTGTGTGTGTGTGTGTGT	5		VEGF_CasExo_sorted.bam	K562_VEGFCasExo	VEGF_CasExo	VEGF_CasExo_K562_VEGFCasExo_6:13041589-13041612_20	GGTGAGTGAGTGTGTGCGTGTGG	none
6	155380444	155380467	6:155380444-155380467	20	+	0.0	TGTGTGTGTGTGTGTGCGCGTGT	5		VEGF_CasExo_sorted.bam	K562_VEGFCasExo	VEGF_CasExo	VEGF_CasExo_K562_VEGFCasExo_6:155380444-155380467_20	GGTGAGTGAGTGTGTGCGTGTGG	none
6	93308029	93308052	6:93308029-93308052	20	-	0.0	TGTGTGTGTGTGTGTGTGTGTGG	4		VEGF_CasExo_sorted.bam	K562_VEGFCasExo	VEGF_CasExo	VEGF_CasExo_K562_VEGFCasExo_6:93308029-93308052_20	GGTGAGTGAGTGTGTGCGTGTGG	none
8	81758636	81758659	8:81758636-81758659	20	-	0.0	TGTGTGTGTGTGTGTGTGTGTGT	5		VEGF_CasExo_sorted.bam	K562_VEGFCasExo	VEGF_CasExo	VEGF_CasExo_K562_VEGFCasExo_8:81758636-81758659_20	GGTGAGTGAGTGTGTGCGTGTGG	none
10	68239711	68239734	10:68239711-68239734	18	-	0.0	TGTGTGTGTGTGTGTGTGTGTGT	5		VEGF_CasExo_sorted.bam	K562_VEGFCasExo	VEGF_CasExo	VEGF_CasExo_K562_VEGFCasExo_10:68239711-68239734_18	GGTGAGTGAGTGTGTGCGTGTGG	none
14	47758535	47758558	14:47758535-47758558	18	-	0.0	AGTATGAGAGTGTGTGCGTGTGT	5		VEGF_CasExo_sorted.bam	K562_VEGFCasExo	VEGF_CasExo	VEGF_CasExo_K562_VEGFCasExo_14:47758535-47758558_18	GGTGAGTGAGTGTGTGCGTGTGG	none
17	38232871	38232894	17:38232871-38232894	18	+	0.0	GGCGGGTGAATGTGTGTGTGTTG	5		VEGF_CasExo_sorted.bam	K562_VEGFCasExo	VEGF_CasExo	VEGF_CasExo_K562_VEGFCasExo_17:38232871-38232894_18	GGTGAGTGAGTGTGTGCGTGTGG	none
19	8833972	8833995	19:8833972-8833995	18	+	0.0	AGTGCGTGTGTGTGTGTGTGTGT	5		VEGF_CasExo_sorted.bam	K562_VEGFCasExo	VEGF_CasExo	VEGF_CasExo_K562_VEGFCasExo_19:8833972-8833995_18	GGTGAGTGAGTGTGTGCGTGTGG	none
1	241621746	241621769	1:241621746-241621769	18	-	0.0	TGAGAGTGGGTGTGTGTGTGTGA	5		VEGF_CasExo_sorted.bam	K562_VEGFCasExo	VEGF_CasExo	VEGF_CasExo_K562_VEGFCasExo_1:241621746-241621769_18	GGTGAGTGAGTGTGTGCGTGTGG	none
1	38202982	38203005	1:38202982-38203005	18	-	0.0	TGTGTGTGAGTGTGTGTGTGTGT	4		VEGF_CasExo_sorted.bam	K562_VEGFCasExo	VEGF_CasExo	VEGF_CasExo_K562_VEGFCasExo_1:38202982-38203005_18	GGTGAGTGAGTGTGTGCGTGTGG	none
1	4303513	4303536	1:4303513-4303536	18	-	0.0	CGTGTGTGTGTGTGTGTGTGTGT	5		VEGF_CasExo_sorted.bam	K562_VEGFCasExo	VEGF_CasExo	VEGF_CasExo_K562_VEGFCasExo_1:4303513-4303536_18	GGTGAGTGAGTGTGTGCGTGTGG	none
1	84282867	84282890	1:84282867-84282890	18	-	0.0	GGTGTGTGTGTGTGTGTGTGTGG	3		VEGF_CasExo_sorted.bam	K562_VEGFCasExo	VEGF_CasExo	VEGF_CasExo_K562_VEGFCasExo_1:84282867-84282890_18	GGTGAGTGAGTGTGTGCGTGTGG	none
20	44568389	44568412	20:44568389-44568412	18	+	0.0	GGTGAGAGAGTGAGTGAGTGTGG	3		VEGF_CasExo_sorted.bam	K562_VEGFCasExo	VEGF_CasExo	VEGF_CasExo_K562_VEGFCasExo_20:44568389-44568412_18	GGTGAGTGAGTGTGTGCGTGTGG	none
22	23284960	23284983	22:23284960-23284983	18	-	0.0	TGTGTGTGTGTGTGTGTGTGTGG	4		VEGF_CasExo_sorted.bam	K562_VEGFCasExo	VEGF_CasExo	VEGF_CasExo_K562_VEGFCasExo_22:23284960-23284983_18	GGTGAGTGAGTGTGTGCGTGTGG	none
2	12423195	12423218	2:12423195-12423218	18	-	0.0	TTTGTGTGTGTGTGTGCGTGTGT	5		VEGF_CasExo_sorted.bam	K562_VEGFCasExo	VEGF_CasExo	VEGF_CasExo_K562_VEGFCasExo_2:12423195-12423218_18	GGTGAGTGAGTGTGTGCGTGTGG	none
2	172656838	172656861	2:172656838-172656861	18	-	0.0	TATGTGTGTGTGTGTGTGTGTGT	6		VEGF_CasExo_sorted.bam	K562_VEGFCasExo	VEGF_CasExo	VEGF_CasExo_K562_VEGFCasExo_2:172656838-172656861_18	GGTGAGTGAGTGTGTGCGTGTGG	none
2	191722811	191722834	2:191722811-191722834	18	-	0.0	TGTGTGTGAGTGTGTGTGTGTGA	4		VEGF_CasExo_sorted.bam	K562_VEGFCasExo	VEGF_CasExo	VEGF_CasExo_K562_VEGFCasExo_2:191722811-191722834_18	GGTGAGTGAGTGTGTGCGTGTGG	none
2	233662199	233662222	2:233662199-233662222	18	+	0.0	TGTGTGTGTGTGTGTGTGTGTGT	5		VEGF_CasExo_sorted.bam	K562_VEGFCasExo	VEGF_CasExo	VEGF_CasExo_K562_VEGFCasExo_2:233662199-233662222_18	GGTGAGTGAGTGTGTGCGTGTGG	none
2	25386847	25386870	2:25386847-25386870	18	-	0.0	GGGGGGTGTGTGTGTGTGTGTGT	5	GGTGTGTGTGTGTGTGTGT-TGG	VEGF_CasExo_sorted.bam	K562_VEGFCasExo	VEGF_CasExo	VEGF_CasExo_K562_VEGFCasExo_2:25386847-25386870_18	GGTGAGTGAGTGTGTGCGTGTGG	GGTGAGTGAGTGTGTGCGTGTGG
3	193993877	193993900	3:193993877-193993900	18	-	0.0	AGTGAATGAGTGTGTGTGTGTGG	3		VEGF_CasExo_sorted.bam	K562_VEGFCasExo	VEGF_CasExo	VEGF_CasExo_K562_VEGFCasExo_3:193993877-193993900_18	GGTGAGTGAGTGTGTGCGTGTGG	none
3	30631480	30631503	3:30631480-30631503	18	+	0.0	TGTGTGTGTGTATGTGTGTGTGG	5		VEGF_CasExo_sorted.bam	K562_VEGFCasExo	VEGF_CasExo	VEGF_CasExo_K562_VEGFCasExo_3:30631480-30631503_18	GGTGAGTGAGTGTGTGCGTGTGG	none
4	116620160	116620183	4:116620160-116620183	18	-	0.0	TGTGTGTGTGTGTGTGTGTGTGT	5		VEGF_CasExo_sorted.bam	K562_VEGFCasExo	VEGF_CasExo	VEGF_CasExo_K562_VEGFCasExo_4:116620160-116620183_18	GGTGAGTGAGTGTGTGCGTGTGG	none
4	66585801	66585824	4:66585801-66585824	18	-	0.0	GTGGTGTGTGTGTGTGTGTGTGC	6	GGTGTGTG-GTGTGTGTGTGTGT	VEGF_CasExo_sorted.bam	K562_VEGFCasExo	VEGF_CasExo	VEGF_CasExo_K562_VEGFCasExo_4:66585801-66585824_18	GGTGAGTGAGTGTGTGCGTGTGG	GGTGAGTGAGTGTGTGCGTGTGG
5	142939315	142939338	5:142939315-142939338	18	+	0.0	GGTGAATGTGTGTGTGTGGGATG	6		VEGF_CasExo_sorted.bam	K562_VEGFCasExo	VEGF_CasExo	VEGF_CasExo_K562_VEGFCasExo_5:142939315-142939338_18	GGTGAGTGAGTGTGTGCGTGTGG	none
5	29367372	29367395	5:29367372-29367395	18	-	0.0	TGTGAGTGAGTGTGTGTATGGGG	4		VEGF_CasExo_sorted.bam	K562_VEGFCasExo	VEGF_CasExo	VEGF_CasExo_K562_VEGFCasExo_5:29367372-29367395_18	GGTGAGTGAGTGTGTGCGTGTGG	none
5	42424278	42424301	5:42424278-42424301	18	+	0.0	TGTGTGTGTGTGTGTGTGTGTGT	5		VEGF_CasExo_sorted.bam	K562_VEGFCasExo	VEGF_CasExo	VEGF_CasExo_K562_VEGFCasExo_5:42424278-42424301_18	GGTGAGTGAGTGTGTGCGTGTGG	none
7	129323135	129323158	7:129323135-129323158	18	+	0.0	TGTGTGTGTGTGTGTGTGTGTGT	5		VEGF_CasExo_sorted.bam	K562_VEGFCasExo	VEGF_CasExo	VEGF_CasExo_K562_VEGFCasExo_7:129323135-129323158_18	GGTGAGTGAGTGTGTGCGTGTGG	none
7	152671371	152671394	7:152671371-152671394	18	-	0.0	AGTGAGTGAGTGAGTGAGTGAGG	4		VEGF_CasExo_sorted.bam	K562_VEGFCasExo	VEGF_CasExo	VEGF_CasExo_K562_VEGFCasExo_7:152671371-152671394_18	GGTGAGTGAGTGTGTGCGTGTGG	none
7	83266356	83266379	7:83266356-83266379	18	+	0.0	TGTGTGTGTGTGTGTGTGTGTGA	5		VEGF_CasExo_sorted.bam	K562_VEGFCasExo	VEGF_CasExo	VEGF_CasExo_K562_VEGFCasExo_7:83266356-83266379_18	GGTGAGTGAGTGTGTGCGTGTGG	none
8	82066670	82066693	8:82066670-82066693	18	-	0.0	TGTGTGTGTGTGTGTGTGTGTGT	5		VEGF_CasExo_sorted.bam	K562_VEGFCasExo	VEGF_CasExo	VEGF_CasExo_K562_VEGFCasExo_8:82066670-82066693_18	GGTGAGTGAGTGTGTGCGTGTGG	none
GL000220.1	125157	125180	GL000220.1:125157-125180	18	+	0.0	CGGGAATGAGGGTGTGTGTGGGG	6		VEGF_CasExo_sorted.bam	K562_VEGFCasExo	VEGF_CasExo	VEGF_CasExo_K562_VEGFCasExo_GL000220.1:125157-125180_18	GGTGAGTGAGTGTGTGCGTGTGG	none
X	143692380	143692403	X:143692380-143692403	18	+	0.0	TGTGTCTGTGTGTGTGTGTGTGG	5		VEGF_CasExo_sorted.bam	K562_VEGFCasExo	VEGF_CasExo	VEGF_CasExo_K562_VEGFCasExo_X:143692380-143692403_18	GGTGAGTGAGTGTGTGCGTGTGG	none
X	21617474	21617497	X:21617474-21617497	18	+	0.0	TGTGTGTGTGTGTGTGTGTGTGT	5		VEGF_CasExo_sorted.bam	K562_VEGFCasExo	VEGF_CasExo	VEGF_CasExo_K562_VEGFCasExo_X:21617474-21617497_18	GGTGAGTGAGTGTGTGCGTGTGG	none
X	33624306	33624329	X:33624306-33624329	18	+	0.0	GGTGTGTGAGCGAGTGTGTGTGG	4		VEGF_CasExo_sorted.bam	K562_VEGFCasExo	VEGF_CasExo	VEGF_CasExo_K562_VEGFCasExo_X:33624306-33624329_18	GGTGAGTGAGTGTGTGCGTGTGG	none
11	36394532	36394555	11:36394532-36394555	16	+	0.0	TGTGTGTGTGTGTGTGTGTGTGT	5		VEGF_CasExo_sorted.bam	K562_VEGFCasExo	VEGF_CasExo	VEGF_CasExo_K562_VEGFCasExo_11:36394532-36394555_16	GGTGAGTGAGTGTGTGCGTGTGG	none
11	87092872	87092895	11:87092872-87092895	16	-	0.0	ACTGTGTGTGTGTGTGCGTGTGT	5		VEGF_CasExo_sorted.bam	K562_VEGFCasExo	VEGF_CasExo	VEGF_CasExo_K562_VEGFCasExo_11:87092872-87092895_16	GGTGAGTGAGTGTGTGCGTGTGG	none
11	92362061	92362084	11:92362061-92362084	16	-	0.0	TGTGTGTGAGTGTGTGTGTGTGC	4		VEGF_CasExo_sorted.bam	K562_VEGFCasExo	VEGF_CasExo	VEGF_CasExo_K562_VEGFCasExo_11:92362061-92362084_16	GGTGAGTGAGTGTGTGCGTGTGG	none
12	58610747	58610770	12:58610747-58610770	16	+	0.0	TGTGTGTGTGTGTGTGTGTATGG	5		VEGF_CasExo_sorted.bam	K562_VEGFCasExo	VEGF_CasExo	VEGF_CasExo_K562_VEGFCasExo_12:58610747-58610770_16	GGTGAGTGAGTGTGTGCGTGTGG	none
15	25980487	25980510	15:25980487-25980510	16	-	0.0	TCGGAGTGTGTGTGTGTGTGTGG	5	CG-GAGTGTGTGTGTGTGTGTGG	VEGF_CasExo_sorted.bam	K562_VEGFCasExo	VEGF_CasExo	VEGF_CasExo_K562_VEGFCasExo_15:25980487-25980510_16	GGTGAGTGAGTGTGTGCGTGTGG	GGTGAGTGAGTGTGTGCGTGTGG
15	66725316	66725339	15:66725316-66725339	16	+	0.0	TGTGTGTGTGTGTGTGTGTGTGT	5		VEGF_CasExo_sorted.bam	K562_VEGFCasExo	VEGF_CasExo	VEGF_CasExo_K562_VEGFCasExo_15:66725316-66725339_16	GGTGAGTGAGTGTGTGCGTGTGG	none
15	94595240	94595263	15:94595240-94595263	16	-	0.0	TGTGAGTGTATGTGTGTGTGGGG	5		VEGF_CasExo_sorted.bam	K562_VEGFCasExo	VEGF_CasExo	VEGF_CasExo_K562_VEGFCasExo_15:94595240-94595263_16	GGTGAGTGAGTGTGTGCGTGTGG	none
16	12264595	12264618	16:12264595-12264618	16	+	0.0	AGTGAGTGAGTGTGTGTGTGTGA	3		VEGF_CasExo_sorted.bam	K562_VEGFCasExo	VEGF_CasExo	VEGF_CasExo_K562_VEGFCasExo_16:12264595-12264618_16	GGTGAGTGAGTGTGTGCGTGTGG	none
17	70553878	70553901	17:70553878-70553901	16	-	0.0	GGTGTATGAGTGTGTGTGCCTGG	5		VEGF_CasExo_sorted.bam	K562_VEGFCasExo	VEGF_CasExo	VEGF_CasExo_K562_VEGFCasExo_17:70553878-70553901_16	GGTGAGTGAGTGTGTGCGTGTGG	none
1	170615510	170615533	1:170615510-170615533	16	-	0.0	TCTAAGTGAGTGTGTGTGTGTGG	4		VEGF_CasExo_sorted.bam	K562_VEGFCasExo	VEGF_CasExo	VEGF_CasExo_K562_VEGFCasExo_1:170615510-170615533_16	GGTGAGTGAGTGTGTGCGTGTGG	none
1	85086949	85086972	1:85086949-85086972	16	+	0.0	TGTGTGTGTGTGTGTGTGTGTGT	5		VEGF_CasExo_sorted.bam	K562_VEGFCasExo	VEGF_CasExo	VEGF_CasExo_K562_VEGFCasExo_1:85086949-85086972_16	GGTGAGTGAGTGTGTGCGTGTGG	none
20	1089718	1089741	20:1089718-1089741	16	-	0.0	TGAGTGTGAGTGTGTGTGTGTGG	4		VEGF_CasExo_sorted.bam	K562_VEGFCasExo	VEGF_CasExo	VEGF_CasExo_K562_VEGFCasExo_20:1089718-1089741_16	GGTGAGTGAGTGTGTGCGTGTGG	none
20	39096976	39096999	20:39096976-39096999	16	+	0.0	TGTATGTGAGTGTGTGCGTGTGG	3		VEGF_CasExo_sorted.bam	K562_VEGFCasExo	VEGF_CasExo	VEGF_CasExo_K562_VEGFCasExo_20:39096976-39096999_16	GGTGAGTGAGTGTGTGCGTGTGG	none
21	44497974	44497997	21:44497974-44497997	16	-	0.0	TGTGTGTGTGTGTGTGTGTGTGG	4		VEGF_CasExo_sorted.bam	K562_VEGFCasExo	VEGF_CasExo	VEGF_CasExo_K562_VEGFCasExo_21:44497974-44497997_16	GGTGAGTGAGTGTGTGCGTGTGG	none
21	45051863	45051886	21:45051863-45051886	16	-	0.0	TGTGTGTGGGAGTGTGTGTGTGG	5		VEGF_CasExo_sorted.bam	K562_VEGFCasExo	VEGF_CasExo	VEGF_CasExo_K562_VEGFCasExo_21:45051863-45051886_16	GGTGAGTGAGTGTGTGCGTGTGG	none
22	37025555	37025578	22:37025555-37025578	16	+	0.0	TGTGTGTGTGTGTGTTCGTGTGT	5		VEGF_CasExo_sorted.bam	K562_VEGFCasExo	VEGF_CasExo	VEGF_CasExo_K562_VEGFCasExo_22:37025555-37025578_16	GGTGAGTGAGTGTGTGCGTGTGG	none
2	18696207	18696230	2:18696207-18696230	16	+	0.0	AGTGAGAAAGTGTGTGCATGCGG	5		VEGF_CasExo_sorted.bam	K562_VEGFCasExo	VEGF_CasExo	VEGF_CasExo_K562_VEGFCasExo_2:18696207-18696230_16	GGTGAGTGAGTGTGTGCGTGTGG	none
2	232498379	232498402	2:232498379-232498402	16	+	0.0	TGTGAGTGTGTGAGTGTGTGTGT	5		VEGF_CasExo_sorted.bam	K562_VEGFCasExo	VEGF_CasExo	VEGF_CasExo_K562_VEGFCasExo_2:232498379-232498402_16	GGTGAGTGAGTGTGTGCGTGTGG	none
3	54279332	54279355	3:54279332-54279355	16	+	0.0	TGGGTGTGTGTGTGTGTGTGTGG	5	GG-GTGTGTGTGTGTGTGTGTGG	VEGF_CasExo_sorted.bam	K562_VEGFCasExo	VEGF_CasExo	VEGF_CasExo_K562_VEGFCasExo_3:54279332-54279355_16	GGTGAGTGAGTGTGTGCGTGTGG	GGTGAGTGAGTGTGTGCGTGTGG
3	9336400	9336423	3:9336400-9336423	16	+	0.0	TGTGTGTGTGTGTGTGTGTGTGT	5		VEGF_CasExo_sorted.bam	K562_VEGFCasExo	VEGF_CasExo	VEGF_CasExo_K562_VEGFCasExo_3:9336400-9336423_16	GGTGAGTGAGTGTGTGCGTGTGG	none
4	81180535	81180558	4:81180535-81180558	16	-	0.0	TGTGAGTGTGAGTGTGTGTGTGG	4		VEGF_CasExo_sorted.bam	K562_VEGFCasExo	VEGF_CasExo	VEGF_CasExo_K562_VEGFCasExo_4:81180535-81180558_16	GGTGAGTGAGTGTGTGCGTGTGG	none
5	21934222	21934245	5:21934222-21934245	16	-	0.0	TGTGTGTGAGTGTGTGTGTGTGG	3		VEGF_CasExo_sorted.bam	K562_VEGFCasExo	VEGF_CasExo	VEGF_CasExo_K562_VEGFCasExo_5:21934222-21934245_16	GGTGAGTGAGTGTGTGCGTGTGG	none
5	24083643	24083666	5:24083643-24083666	16	+	0.0	TGTGTGTGTGTGTGTGTGTGTGT	5		VEGF_CasExo_sorted.bam	K562_VEGFCasExo	VEGF_CasExo	VEGF_CasExo_K562_VEGFCasExo_5:24083643-24083666_16	GGTGAGTGAGTGTGTGCGTGTGG	none
5	40236534	40236557	5:40236534-40236557	16	+	0.0	TGTGTGTGTGTGTGTGTGTGTGT	5		VEGF_CasExo_sorted.bam	K562_VEGFCasExo	VEGF_CasExo	VEGF_CasExo_K562_VEGFCasExo_5:40236534-40236557_16	GGTGAGTGAGTGTGTGCGTGTGG	none
6	36928117	36928140	6:36928117-36928140	16	+	0.0	TGTGTGTGTGTGTGTGTGTGTGT	5		VEGF_CasExo_sorted.bam	K562_VEGFCasExo	VEGF_CasExo	VEGF_CasExo_K562_VEGFCasExo_6:36928117-36928140_16	GGTGAGTGAGTGTGTGCGTGTGG	none
6	72822193	72822216	6:72822193-72822216	16	-	0.0	GGAGAGGATGTGTGTATGTGTGG	6		VEGF_CasExo_sorted.bam	K562_VEGFCasExo	VEGF_CasExo	VEGF_CasExo_K562_VEGFCasExo_6:72822193-72822216_16	GGTGAGTGAGTGTGTGCGTGTGG	none
7	127347829	127347852	7:127347829-127347852	16	+	0.0	TGTGTGTGTGTGTGTGTGTGTGT	5		VEGF_CasExo_sorted.bam	K562_VEGFCasExo	VEGF_CasExo	VEGF_CasExo_K562_VEGFCasExo_7:127347829-127347852_16	GGTGAGTGAGTGTGTGCGTGTGG	none
7	131199502	131199525	7:131199502-131199525	16	-	0.0	GGTGTGGTGGTGCGTGCTTGTGG	6		VEGF_CasExo_sorted.bam	K562_VEGFCasExo	VEGF_CasExo	VEGF_CasExo_K562_VEGFCasExo_7:131199502-131199525_16	GGTGAGTGAGTGTGTGCGTGTGG	none
7	135327590	135327613	7:135327590-135327613	16	+	0.0	GGTGTGTGTGTGTGTGTGTGTGT	4		VEGF_CasExo_sorted.bam	K562_VEGFCasExo	VEGF_CasExo	VEGF_CasExo_K562_VEGFCasExo_7:135327590-135327613_16	GGTGAGTGAGTGTGTGCGTGTGG	none
7	42261134	42261157	7:42261134-42261157	16	-	0.0	TGTGAGTGAGTGTGAGTGTGTGA	4		VEGF_CasExo_sorted.bam	K562_VEGFCasExo	VEGF_CasExo	VEGF_CasExo_K562_VEGFCasExo_7:42261134-42261157_16	GGTGAGTGAGTGTGTGCGTGTGG	none
8	131948329	131948352	8:131948329-131948352	16	+	0.0	TGTGTGTGTGTGTGTGTGTGTGT	5		VEGF_CasExo_sorted.bam	K562_VEGFCasExo	VEGF_CasExo	VEGF_CasExo_K562_VEGFCasExo_8:131948329-131948352_16	GGTGAGTGAGTGTGTGCGTGTGG	none
8	28292292	28292315	8:28292292-28292315	16	+	0.0	TGCGAGTGAGTGAGTGAGTGCGG	5		VEGF_CasExo_sorted.bam	K562_VEGFCasExo	VEGF_CasExo	VEGF_CasExo_K562_VEGFCasExo_8:28292292-28292315_16	GGTGAGTGAGTGTGTGCGTGTGG	none
11	119381928	119381951	11:119381928-119381951	14	-	0.0	TGTGTGTGTGTGTGTGCATGTGT	5		VEGF_CasExo_sorted.bam	K562_VEGFCasExo	VEGF_CasExo	VEGF_CasExo_K562_VEGFCasExo_11:119381928-119381951_14	GGTGAGTGAGTGTGTGCGTGTGG	none
11	134933234	134933257	11:134933234-134933257	14	+	0.0	ACTTTGTGTGTGTGTGCGTGTGT	6		VEGF_CasExo_sorted.bam	K562_VEGFCasExo	VEGF_CasExo	VEGF_CasExo_K562_VEGFCasExo_11:134933234-134933257_14	GGTGAGTGAGTGTGTGCGTGTGG	none
13	91518976	91518999	13:91518976-91518999	14	+	0.0	ACTGTGTGTGTGTGTGTGTGTGG	5		VEGF_CasExo_sorted.bam	K562_VEGFCasExo	VEGF_CasExo	VEGF_CasExo_K562_VEGFCasExo_13:91518976-91518999_14	GGTGAGTGAGTGTGTGCGTGTGG	none
14	60674004	60674027	14:60674004-60674027	14	+	0.0	TGTGTATGAGTGTGTGTGTGAGA	6		VEGF_CasExo_sorted.bam	K562_VEGFCasExo	VEGF_CasExo	VEGF_CasExo_K562_VEGFCasExo_14:60674004-60674027_14	GGTGAGTGAGTGTGTGCGTGTGG	none
14	72493942	72493965	14:72493942-72493965	14	+	0.0	AGAGAGAGAGTGTGTGTGTGTGC	5		VEGF_CasExo_sorted.bam	K562_VEGFCasExo	VEGF_CasExo	VEGF_CasExo_K562_VEGFCasExo_14:72493942-72493965_14	GGTGAGTGAGTGTGTGCGTGTGG	none
16	20546807	20546830	16:20546807-20546830	14	+	0.0	TGTGTGTGTGTGTGTGTGTGTGT	5		VEGF_CasExo_sorted.bam	K562_VEGFCasExo	VEGF_CasExo	VEGF_CasExo_K562_VEGFCasExo_16:20546807-20546830_14	GGTGAGTGAGTGTGTGCGTGTGG	none
16	84032639	84032662	16:84032639-84032662	14	-	0.0	GGTGAATGAGTGTGTGCTCTGGG	5	GGTGAATGAGTGTGTGC-TCTGG	VEGF_CasExo_sorted.bam	K562_VEGFCasExo	VEGF_CasExo	VEGF_CasExo_K562_VEGFCasExo_16:84032639-84032662_14	GGTGAGTGAGTGTGTGCGTGTGG	GGTGAGTGAGTGTGTGCGTGTGG
17	45329351	45329374	17:45329351-45329374	14	-	0.0	TGTGTGTGTGTGTGTGTGTGTGT	5		VEGF_CasExo_sorted.bam	K562_VEGFCasExo	VEGF_CasExo	VEGF_CasExo_K562_VEGFCasExo_17:45329351-45329374_14	GGTGAGTGAGTGTGTGCGTGTGG	none
17	6448166	6448189	17:6448166-6448189	14	-	0.0	TGTGAGTGTGTGTGTGTGTGTGG	3		VEGF_CasExo_sorted.bam	K562_VEGFCasExo	VEGF_CasExo	VEGF_CasExo_K562_VEGFCasExo_17:6448166-6448189_14	GGTGAGTGAGTGTGTGCGTGTGG	none
18	64401644	64401667	18:64401644-64401667	14	+	0.0	TGTATGTGTGTGTGTGTGTGTAG	6		VEGF_CasExo_sorted.bam	K562_VEGFCasExo	VEGF_CasExo	VEGF_CasExo_K562_VEGFCasExo_18:64401644-64401667_14	GGTGAGTGAGTGTGTGCGTGTGG	none
1	54859051	54859073	1:54859051-54859073	14	-	0.0			GGTGAGAG-GTGTGTGCCTGTGA	VEGF_CasExo_sorted.bam	K562_VEGFCasExo	VEGF_CasExo	VEGF_CasExo_K562_VEGFCasExo_1:54859051-54859073_14	GGTGAGTGAGTGTGTGCGTGTGG	GGTGAGTGAGTGTGTGCGTGTGG
2	7471483	7471506	2:7471483-7471506	14	-	0.0	TGTGTGTGTGTGTGTGTGTGTGT	5		VEGF_CasExo_sorted.bam	K562_VEGFCasExo	VEGF_CasExo	VEGF_CasExo_K562_VEGFCasExo_2:7471483-7471506_14	GGTGAGTGAGTGTGTGCGTGTGG	none
3	158039773	158039796	3:158039773-158039796	14	-	0.0	TGTGTGTGTGTGTGTGTGTGTGT	5		VEGF_CasExo_sorted.bam	K562_VEGFCasExo	VEGF_CasExo	VEGF_CasExo_K562_VEGFCasExo_3:158039773-158039796_14	GGTGAGTGAGTGTGTGCGTGTGG	none
4	46458644	46458667	4:46458644-46458667	14	-	0.0	CTTGTGTGTGTATGTGTGTGTGG	6		VEGF_CasExo_sorted.bam	K562_VEGFCasExo	VEGF_CasExo	VEGF_CasExo_K562_VEGFCasExo_4:46458644-46458667_14	GGTGAGTGAGTGTGTGCGTGTGG	none
4	68108828	68108851	4:68108828-68108851	14	+	0.0	GGTGTGTGTCTGTGTGTGTGTGT	5		VEGF_CasExo_sorted.bam	K562_VEGFCasExo	VEGF_CasExo	VEGF_CasExo_K562_VEGFCasExo_4:68108828-68108851_14	GGTGAGTGAGTGTGTGCGTGTGG	none
4	83515858	83515881	4:83515858-83515881	14	-	0.0	TGTGTGCATGTGTGTGCGTGTGT	6		VEGF_CasExo_sorted.bam	K562_VEGFCasExo	VEGF_CasExo	VEGF_CasExo_K562_VEGFCasExo_4:83515858-83515881_14	GGTGAGTGAGTGTGTGCGTGTGG	none
4	96778237	96778260	4:96778237-96778260	14	+	0.0	TGTGTGTGTGTGTGTGTGTGTGT	5		VEGF_CasExo_sorted.bam	K562_VEGFCasExo	VEGF_CasExo	VEGF_CasExo_K562_VEGFCasExo_4:96778237-96778260_14	GGTGAGTGAGTGTGTGCGTGTGG	none
5	139742197	139742220	5:139742197-139742220	14	+	0.0	CTCATGTGAGTGTGTGTGTGTGG	6	GCTCATGTGAGTGTGTGTGTGTGG	VEGF_CasExo_sorted.bam	K562_VEGFCasExo	VEGF_CasExo	VEGF_CasExo_K562_VEGFCasExo_5:139742197-139742220_14	GGTGAGTGAGTGTGTGCGTGTGG	GGTGA-GTGAGTGTGTGCGTGTGG
5	36283655	36283678	5:36283655-36283678	14	-	0.0	GATGTGTGTGTGTGTGTGTGTGT	5		VEGF_CasExo_sorted.bam	K562_VEGFCasExo	VEGF_CasExo	VEGF_CasExo_K562_VEGFCasExo_5:36283655-36283678_14	GGTGAGTGAGTGTGTGCGTGTGG	none
5	99271083	99271106	5:99271083-99271106	14	+	0.0	TGTGTGTGTGTGTGTGTGTGTGT	5		VEGF_CasExo_sorted.bam	K562_VEGFCasExo	VEGF_CasExo	VEGF_CasExo_K562_VEGFCasExo_5:99271083-99271106_14	GGTGAGTGAGTGTGTGCGTGTGG	none
6	154703497	154703520	6:154703497-154703520	14	-	0.0	TGTGTGTGTGTGTGTGTGTGTGT	5		VEGF_CasExo_sorted.bam	K562_VEGFCasExo	VEGF_CasExo	VEGF_CasExo_K562_VEGFCasExo_6:154703497-154703520_14	GGTGAGTGAGTGTGTGCGTGTGG	none
6	43737453	43737476	6:43737453-43737476	14	+	0.0	GGTGAGTGAGTGTGTGCGTGTGG	0		VEGF_CasExo_sorted.bam	K562_VEGFCasExo	VEGF_CasExo	VEGF_CasExo_K562_VEGFCasExo_6:43737453-43737476_14	GGTGAGTGAGTGTGTGCGTGTGG	none
6	48536359	48536382	6:48536359-48536382	14	-	0.0	CGTGTGTGTGTGTGTGTGTGTGT	5		VEGF_CasExo_sorted.bam	K562_VEGFCasExo	VEGF_CasExo	VEGF_CasExo_K562_VEGFCasExo_6:48536359-48536382_14	GGTGAGTGAGTGTGTGCGTGTGG	none
9	124012813	124012836	9:124012813-124012836	14	+	0.0	GGTGTGTGTGTGTGTGCTTTGAG	6		VEGF_CasExo_sorted.bam	K562_VEGFCasExo	VEGF_CasExo	VEGF_CasExo_K562_VEGFCasExo_9:124012813-124012836_14	GGTGAGTGAGTGTGTGCGTGTGG	none
11	76947774	76947797	11:76947774-76947797	12	-	0.0	TGTGTGTGTGTGTGTGTGTGTGT	5		VEGF_CasExo_sorted.bam	K562_VEGFCasExo	VEGF_CasExo	VEGF_CasExo_K562_VEGFCasExo_11:76947774-76947797_12	GGTGAGTGAGTGTGTGCGTGTGG	none
12	119957212	119957235	12:119957212-119957235	12	+	0.0	TGTGTGTGTGTGTGTGTGTGTGT	5		VEGF_CasExo_sorted.bam	K562_VEGFCasExo	VEGF_CasExo	VEGF_CasExo_K562_VEGFCasExo_12:119957212-119957235_12	GGTGAGTGAGTGTGTGCGTGTGG	none
12	64394032	64394055	12:64394032-64394055	12	+	0.0	TGTGTGTGTGTGTGTGTGTGTGT	5		VEGF_CasExo_sorted.bam	K562_VEGFCasExo	VEGF_CasExo	VEGF_CasExo_K562_VEGFCasExo_12:64394032-64394055_12	GGTGAGTGAGTGTGTGCGTGTGG	none
14	101173538	101173561	14:101173538-101173561	12	-	0.0	TGTGTATGAGAGTGTGCGTGTGT	5		VEGF_CasExo_sorted.bam	K562_VEGFCasExo	VEGF_CasExo	VEGF_CasExo_K562_VEGFCasExo_14:101173538-101173561_12	GGTGAGTGAGTGTGTGCGTGTGG	none
15	70727082	70727105	15:70727082-70727105	12	-	0.0	TGTGTGTGTGTGTGTGTGTGTGT	5		VEGF_CasExo_sorted.bam	K562_VEGFCasExo	VEGF_CasExo	VEGF_CasExo_K562_VEGFCasExo_15:70727082-70727105_12	GGTGAGTGAGTGTGTGCGTGTGG	none
16	14529752	14529775	16:14529752-14529775	12	-	0.0	TGTGTGTGTGTGTGTGTGTGTGA	5		VEGF_CasExo_sorted.bam	K562_VEGFCasExo	VEGF_CasExo	VEGF_CasExo_K562_VEGFCasExo_16:14529752-14529775_12	GGTGAGTGAGTGTGTGCGTGTGG	none
1	112970710	112970733	1:112970710-112970733	12	-	0.0	TGTGTGTGAGTGTGTGTGTGTGG	3		VEGF_CasExo_sorted.bam	K562_VEGFCasExo	VEGF_CasExo	VEGF_CasExo_K562_VEGFCasExo_1:112970710-112970733_12	GGTGAGTGAGTGTGTGCGTGTGG	none
1	14461467	14461490	1:14461467-14461490	12	-	0.0	TGTGTGTGTGTGTGTGTGTGTGT	5		VEGF_CasExo_sorted.bam	K562_VEGFCasExo	VEGF_CasExo	VEGF_CasExo_K562_VEGFCasExo_1:14461467-14461490_12	GGTGAGTGAGTGTGTGCGTGTGG	none
1	16438402	16438425	1:16438402-16438425	12	-	0.0	TGTGTGTGTGTGTGTGCACGTGG	5		VEGF_CasExo_sorted.bam	K562_VEGFCasExo	VEGF_CasExo	VEGF_CasExo_K562_VEGFCasExo_1:16438402-16438425_12	GGTGAGTGAGTGTGTGCGTGTGG	none
1	22967698	22967721	1:22967698-22967721	12	-	0.0	GGTGTGTGCGTGTGTGTGTGTGT	4		VEGF_CasExo_sorted.bam	K562_VEGFCasExo	VEGF_CasExo	VEGF_CasExo_K562_VEGFCasExo_1:22967698-22967721_12	GGTGAGTGAGTGTGTGCGTGTGG	none
1	48305031	48305054	1:48305031-48305054	12	-	0.0	TGTGGGTGAGTGTGTGTGTGTGG	3		VEGF_CasExo_sorted.bam	K562_VEGFCasExo	VEGF_CasExo	VEGF_CasExo_K562_VEGFCasExo_1:48305031-48305054_12	GGTGAGTGAGTGTGTGCGTGTGG	none
1	71554005	71554028	1:71554005-71554028	12	-	0.0	GTTGTGTGTGTGTGTGTGTGTGT	5		VEGF_CasExo_sorted.bam	K562_VEGFCasExo	VEGF_CasExo	VEGF_CasExo_K562_VEGFCasExo_1:71554005-71554028_12	GGTGAGTGAGTGTGTGCGTGTGG	none
20	36070750	36070773	20:36070750-36070773	12	+	0.0	TGTGTGTGTGTGTGTGTGTGTGT	5		VEGF_CasExo_sorted.bam	K562_VEGFCasExo	VEGF_CasExo	VEGF_CasExo_K562_VEGFCasExo_20:36070750-36070773_12	GGTGAGTGAGTGTGTGCGTGTGG	none
22	22381937	22381960	22:22381937-22381960	12	-	0.0	TGTGTGTGTGTGTGTGTGTGTGT	5		VEGF_CasExo_sorted.bam	K562_VEGFCasExo	VEGF_CasExo	VEGF_CasExo_K562_VEGFCasExo_22:22381937-22381960_12	GGTGAGTGAGTGTGTGCGTGTGG	none
2	225004329	225004352	2:225004329-225004352	12	+	0.0	GTTGCTTGTGTGTGTGTGTGTGT	6		VEGF_CasExo_sorted.bam	K562_VEGFCasExo	VEGF_CasExo	VEGF_CasExo_K562_VEGFCasExo_2:225004329-225004352_12	GGTGAGTGAGTGTGTGCGTGTGG	none
2	29689220	29689243	2:29689220-29689243	12	-	0.0	AGTGTGTGAGAGTGTGTGTGTGT	5		VEGF_CasExo_sorted.bam	K562_VEGFCasExo	VEGF_CasExo	VEGF_CasExo_K562_VEGFCasExo_2:29689220-29689243_12	GGTGAGTGAGTGTGTGCGTGTGG	none
3	126436608	126436631	3:126436608-126436631	12	+	0.0	GGGGTGTGTGTGTGTGTGTGTGG	4		VEGF_CasExo_sorted.bam	K562_VEGFCasExo	VEGF_CasExo	VEGF_CasExo_K562_VEGFCasExo_3:126436608-126436631_12	GGTGAGTGAGTGTGTGCGTGTGG	none
3	188086455	188086478	3:188086455-188086478	12	-	0.0	TGTGTGTGAGAGTGTGTGTGTGT	5		VEGF_CasExo_sorted.bam	K562_VEGFCasExo	VEGF_CasExo	VEGF_CasExo_K562_VEGFCasExo_3:188086455-188086478_12	GGTGAGTGAGTGTGTGCGTGTGG	none
3	3113235	3113258	3:3113235-3113258	12	+	0.0	AGTGTGTGTGTGTGTGTGTGTGT	5		VEGF_CasExo_sorted.bam	K562_VEGFCasExo	VEGF_CasExo	VEGF_CasExo_K562_VEGFCasExo_3:3113235-3113258_12	GGTGAGTGAGTGTGTGCGTGTGG	none
3	6534714	6534737	3:6534714-6534737	12	+	0.0	TGTGTGTGTGTGTGTGTGTGTGT	5		VEGF_CasExo_sorted.bam	K562_VEGFCasExo	VEGF_CasExo	VEGF_CasExo_K562_VEGFCasExo_3:6534714-6534737_12	GGTGAGTGAGTGTGTGCGTGTGG	none
5	130010303	130010326	5:130010303-130010326	12	+	0.0	TGTGTGTGTGTGTGTGTGTGTGT	5		VEGF_CasExo_sorted.bam	K562_VEGFCasExo	VEGF_CasExo	VEGF_CasExo_K562_VEGFCasExo_5:130010303-130010326_12	GGTGAGTGAGTGTGTGCGTGTGG	none
5	97656188	97656211	5:97656188-97656211	12	-	0.0	TGTGTGTGTGTGTGTGCGTGTGG	3		VEGF_CasExo_sorted.bam	K562_VEGFCasExo	VEGF_CasExo	VEGF_CasExo_K562_VEGFCasExo_5:97656188-97656211_12	GGTGAGTGAGTGTGTGCGTGTGG	none
6	44664941	44664964	6:44664941-44664964	12	-	0.0	TGTGTGTGTGTGTGTGTGTGTGT	5		VEGF_CasExo_sorted.bam	K562_VEGFCasExo	VEGF_CasExo	VEGF_CasExo_K562_VEGFCasExo_6:44664941-44664964_12	GGTGAGTGAGTGTGTGCGTGTGG	none
7	121687658	121687681	7:121687658-121687681	12	+	0.0	TGTGTGTGAGTGTGTGTGTGTGG	3		VEGF_CasExo_sorted.bam	K562_VEGFCasExo	VEGF_CasExo	VEGF_CasExo_K562_VEGFCasExo_7:121687658-121687681_12	GGTGAGTGAGTGTGTGCGTGTGG	none
7	128229185	128229208	7:128229185-128229208	12	+	0.0	TGTGTGTGTGTGTGTGTGTGTGT	5		VEGF_CasExo_sorted.bam	K562_VEGFCasExo	VEGF_CasExo	VEGF_CasExo_K562_VEGFCasExo_7:128229185-128229208_12	GGTGAGTGAGTGTGTGCGTGTGG	none
7	141548271	141548294	7:141548271-141548294	12	+	0.0	TGTGTGTGTGTGTGTGTGTGTGT	5		VEGF_CasExo_sorted.bam	K562_VEGFCasExo	VEGF_CasExo	VEGF_CasExo_K562_VEGFCasExo_7:141548271-141548294_12	GGTGAGTGAGTGTGTGCGTGTGG	none
7	17504242	17504265	7:17504242-17504265	12	+	0.0	TGTGTGTGTGTGTGTGTGTGTGT	5		VEGF_CasExo_sorted.bam	K562_VEGFCasExo	VEGF_CasExo	VEGF_CasExo_K562_VEGFCasExo_7:17504242-17504265_12	GGTGAGTGAGTGTGTGCGTGTGG	none
7	83222628	83222651	7:83222628-83222651	12	+	0.0	TGTGTGTGTGTGTGTGTGTGTGT	5		VEGF_CasExo_sorted.bam	K562_VEGFCasExo	VEGF_CasExo	VEGF_CasExo_K562_VEGFCasExo_7:83222628-83222651_12	GGTGAGTGAGTGTGTGCGTGTGG	none
7	86188968	86188991	7:86188968-86188991	12	-	0.0	GGTGTGTGCGTGTGTGTGTGAGG	4		VEGF_CasExo_sorted.bam	K562_VEGFCasExo	VEGF_CasExo	VEGF_CasExo_K562_VEGFCasExo_7:86188968-86188991_12	GGTGAGTGAGTGTGTGCGTGTGG	none
8	40492915	40492938	8:40492915-40492938	12	-	0.0	TGTGAGTGTATGTCTGTGTGTGG	5		VEGF_CasExo_sorted.bam	K562_VEGFCasExo	VEGF_CasExo	VEGF_CasExo_K562_VEGFCasExo_8:40492915-40492938_12	GGTGAGTGAGTGTGTGCGTGTGG	none
GL000220.1	123177	123200	GL000220.1:123177-123200	12	-	0.0	TGTGTGTGTGTGTGCGCGCGTGC	6		VEGF_CasExo_sorted.bam	K562_VEGFCasExo	VEGF_CasExo	VEGF_CasExo_K562_VEGFCasExo_GL000220.1:123177-123200_12	GGTGAGTGAGTGTGTGCGTGTGG	none
X	145368947	145368970	X:145368947-145368970	12	-	0.0	CATGTGTGAGTGTGTGGTTGTGG	5		VEGF_CasExo_sorted.bam	K562_VEGFCasExo	VEGF_CasExo	VEGF_CasExo_K562_VEGFCasExo_X:145368947-145368970_12	GGTGAGTGAGTGTGTGCGTGTGG	none
10	12756780	12756803	10:12756780-12756803	10	-	0.0	TGTGTGTGTGTGTGTGTGTGTGT	5		VEGF_CasExo_sorted.bam	K562_VEGFCasExo	VEGF_CasExo	VEGF_CasExo_K562_VEGFCasExo_10:12756780-12756803_10	GGTGAGTGAGTGTGTGCGTGTGG	none
10	23005377	23005400	10:23005377-23005400	10	-	0.0	GGGGTGTGTGTGTGTGTGTGTGG	4		VEGF_CasExo_sorted.bam	K562_VEGFCasExo	VEGF_CasExo	VEGF_CasExo_K562_VEGFCasExo_10:23005377-23005400_10	GGTGAGTGAGTGTGTGCGTGTGG	none
11	39772447	39772470	11:39772447-39772470	10	-	0.0	TGTGTGTGTGTGTGTGTGTGTGT	5		VEGF_CasExo_sorted.bam	K562_VEGFCasExo	VEGF_CasExo	VEGF_CasExo_K562_VEGFCasExo_11:39772447-39772470_10	GGTGAGTGAGTGTGTGCGTGTGG	none
13	34753322	34753345	13:34753322-34753345	10	-	0.0	TGTGTGTGTGTGTGTGTGTGTAT	6		VEGF_CasExo_sorted.bam	K562_VEGFCasExo	VEGF_CasExo	VEGF_CasExo_K562_VEGFCasExo_13:34753322-34753345_10	GGTGAGTGAGTGTGTGCGTGTGG	none
14	101894375	101894398	14:101894375-101894398	10	-	0.0	GTTGTGTGTGTGTGTCTGTGTGT	6		VEGF_CasExo_sorted.bam	K562_VEGFCasExo	VEGF_CasExo	VEGF_CasExo_K562_VEGFCasExo_14:101894375-101894398_10	GGTGAGTGAGTGTGTGCGTGTGG	none
15	96422746	96422769	15:96422746-96422769	10	+	0.0	TGTGTGTGTGTGTGTGTGTGTGT	5		VEGF_CasExo_sorted.bam	K562_VEGFCasExo	VEGF_CasExo	VEGF_CasExo_K562_VEGFCasExo_15:96422746-96422769_10	GGTGAGTGAGTGTGTGCGTGTGG	none
16	86214358	86214382	16:86214358-86214382	10	-	0.0			GGGGTGTGAGTGTGGTGCGTGTGG	VEGF_CasExo_sorted.bam	K562_VEGFCasExo	VEGF_CasExo	VEGF_CasExo_K562_VEGFCasExo_16:86214358-86214382_10	GGTGAGTGAGTGTGTGCGTGTGG	GGTGAGTGAGTGTG-TGCGTGTGG
19	6532282	6532305	19:6532282-6532305	10	+	0.0	TGTGTGTGTGTGTGTGTGTGTGT	5		VEGF_CasExo_sorted.bam	K562_VEGFCasExo	VEGF_CasExo	VEGF_CasExo_K562_VEGFCasExo_19:6532282-6532305_10	GGTGAGTGAGTGTGTGCGTGTGG	none
1	209786778	209786802	1:209786778-209786802	10	-	0.0			TGGGAGTGAGTGTGTGCAGAGTGG	VEGF_CasExo_sorted.bam	K562_VEGFCasExo	VEGF_CasExo	VEGF_CasExo_K562_VEGFCasExo_1:209786778-209786802_10	GGTGAGTGAGTGTGTGCGTGTGG	GGTGAGTGAGTGTGTGC-GTGTGG
20	59225511	59225534	20:59225511-59225534	10	+	0.0	TGCATGTGAGTATGTGTGTGTGG	6		VEGF_CasExo_sorted.bam	K562_VEGFCasExo	VEGF_CasExo	VEGF_CasExo_K562_VEGFCasExo_20:59225511-59225534_10	GGTGAGTGAGTGTGTGCGTGTGG	none
22	47642408	47642431	22:47642408-47642431	10	+	0.0	TGTGTGTGTGTGTGTGTGTGTGG	4		VEGF_CasExo_sorted.bam	K562_VEGFCasExo	VEGF_CasExo	VEGF_CasExo_K562_VEGFCasExo_22:47642408-47642431_10	GGTGAGTGAGTGTGTGCGTGTGG	none
2	16576974	16576997	2:16576974-16576997	10	-	0.0	TGTGTGTGTGTGTGTGTGTGTGG	4		VEGF_CasExo_sorted.bam	K562_VEGFCasExo	VEGF_CasExo	VEGF_CasExo_K562_VEGFCasExo_2:16576974-16576997_10	GGTGAGTGAGTGTGTGCGTGTGG	none
2	237045688	237045711	2:237045688-237045711	10	-	0.0	TGTGTGTGTGTGTGTGTGTGTGG	4		VEGF_CasExo_sorted.bam	K562_VEGFCasExo	VEGF_CasExo	VEGF_CasExo_K562_VEGFCasExo_2:237045688-237045711_10	GGTGAGTGAGTGTGTGCGTGTGG	none
2	80859400	80859423	2:80859400-80859423	10	-	0.0	ACTGTGTGTGTGTGTGTGTGTTG	6		VEGF_CasExo_sorted.bam	K562_VEGFCasExo	VEGF_CasExo	VEGF_CasExo_K562_VEGFCasExo_2:80859400-80859423_10	GGTGAGTGAGTGTGTGCGTGTGG	none
3	66051185	66051208	3:66051185-66051208	10	-	0.0	GGAAAGTGTGTGTGTGTGTGTGT	5		VEGF_CasExo_sorted.bam	K562_VEGFCasExo	VEGF_CasExo	VEGF_CasExo_K562_VEGFCasExo_3:66051185-66051208_10	GGTGAGTGAGTGTGTGCGTGTGG	none
4	24324158	24324181	4:24324158-24324181	10	+	0.0	TGTATGTGAGTGTGTGTGTGCAG	6		VEGF_CasExo_sorted.bam	K562_VEGFCasExo	VEGF_CasExo	VEGF_CasExo_K562_VEGFCasExo_4:24324158-24324181_10	GGTGAGTGAGTGTGTGCGTGTGG	none
6	18700327	18700350	6:18700327-18700350	10	+	0.0	TGTGTGTGTGTGTGTGTGTGTGT	5		VEGF_CasExo_sorted.bam	K562_VEGFCasExo	VEGF_CasExo	VEGF_CasExo_K562_VEGFCasExo_6:18700327-18700350_10	GGTGAGTGAGTGTGTGCGTGTGG	none
6	36723284	36723307	6:36723284-36723307	10	+	0.0	GGCATGTGTGTGTGTGTGTGTGT	6		VEGF_CasExo_sorted.bam	K562_VEGFCasExo	VEGF_CasExo	VEGF_CasExo_K562_VEGFCasExo_6:36723284-36723307_10	GGTGAGTGAGTGTGTGCGTGTGG	none
8	48997788	48997811	8:48997788-48997811	10	+	0.0	GTAGAGTGAGTGTGTGTGTGTGG	3	GGTAGAGTGAGTGTGTGTGTGTGG	VEGF_CasExo_sorted.bam	K562_VEGFCasExo	VEGF_CasExo	VEGF_CasExo_K562_VEGFCasExo_8:48997788-48997811_10	GGTGAGTGAGTGTGTGCGTGTGG	GGT-GAGTGAGTGTGTGCGTGTGG
9	1918325	1918348	9:1918325-1918348	10	-	0.0	AGTGTGTGTGTGTGTGTGTGTGT	5		VEGF_CasExo_sorted.bam	K562_VEGFCasExo	VEGF_CasExo	VEGF_CasExo_K562_VEGFCasExo_9:1918325-1918348_10	GGTGAGTGAGTGTGTGCGTGTGG	none
11	111188283	111188306	11:111188283-111188306	8	+	0.0	AGAGAGTGTGTGTTTGTGTGTGT	6		VEGF_CasExo_sorted.bam	K562_VEGFCasExo	VEGF_CasExo	VEGF_CasExo_K562_VEGFCasExo_11:111188283-111188306_8	GGTGAGTGAGTGTGTGCGTGTGG	none
11	111229470	111229493	11:111229470-111229493	8	-	0.0	AGAGTGTGAGTGTGTGTGTGTGA	5		VEGF_CasExo_sorted.bam	K562_VEGFCasExo	VEGF_CasExo	VEGF_CasExo_K562_VEGFCasExo_11:111229470-111229493_8	GGTGAGTGAGTGTGTGCGTGTGG	none
12	55119702	55119725	12:55119702-55119725	8	-	0.0	TGTGTGTGTGTGTGTGTGTGTGT	5		VEGF_CasExo_sorted.bam	K562_VEGFCasExo	VEGF_CasExo	VEGF_CasExo_K562_VEGFCasExo_12:55119702-55119725_8	GGTGAGTGAGTGTGTGCGTGTGG	none
12	66602124	66602147	12:66602124-66602147	8	-	0.0	GGTGTGTGTGCGTGTGTGTGTGT	5		VEGF_CasExo_sorted.bam	K562_VEGFCasExo	VEGF_CasExo	VEGF_CasExo_K562_VEGFCasExo_12:66602124-66602147_8	GGTGAGTGAGTGTGTGCGTGTGG	none
17	39220008	39220031	17:39220008-39220031	8	+	0.0	TGTGTGTGTGTGTGTGTGTGTGT	5		VEGF_CasExo_sorted.bam	K562_VEGFCasExo	VEGF_CasExo	VEGF_CasExo_K562_VEGFCasExo_17:39220008-39220031_8	GGTGAGTGAGTGTGTGCGTGTGG	none
17	4234270	4234293	17:4234270-4234293	8	-	0.0	TGTGTGTGTGTGTGTGTGTGTGG	4		VEGF_CasExo_sorted.bam	K562_VEGFCasExo	VEGF_CasExo	VEGF_CasExo_K562_VEGFCasExo_17:4234270-4234293_8	GGTGAGTGAGTGTGTGCGTGTGG	none
19	40596578	40596601	19:40596578-40596601	8	-	0.0	GGACTGTGAGTGTGTGCGTGAGG	4		VEGF_CasExo_sorted.bam	K562_VEGFCasExo	VEGF_CasExo	VEGF_CasExo_K562_VEGFCasExo_19:40596578-40596601_8	GGTGAGTGAGTGTGTGCGTGTGG	none
1	82956227	82956250	1:82956227-82956250	8	-	0.0	CGTGTGTGCATGTGTGTGTGTGT	6		VEGF_CasExo_sorted.bam	K562_VEGFCasExo	VEGF_CasExo	VEGF_CasExo_K562_VEGFCasExo_1:82956227-82956250_8	GGTGAGTGAGTGTGTGCGTGTGG	none
1	97613788	97613811	1:97613788-97613811	8	+	0.0	GTAGGGTGTGTGTGTGTGTGTGG	5		VEGF_CasExo_sorted.bam	K562_VEGFCasExo	VEGF_CasExo	VEGF_CasExo_K562_VEGFCasExo_1:97613788-97613811_8	GGTGAGTGAGTGTGTGCGTGTGG	none
20	47168242	47168265	20:47168242-47168265	8	-	0.0	TGTGAGTGTGTGTGTGTGTGTGG	3		VEGF_CasExo_sorted.bam	K562_VEGFCasExo	VEGF_CasExo	VEGF_CasExo_K562_VEGFCasExo_20:47168242-47168265_8	GGTGAGTGAGTGTGTGCGTGTGG	none
21	34606498	34606521	21:34606498-34606521	8	+	0.0	TGTGTGTGTGTGTGTGTGTGTGT	5		VEGF_CasExo_sorted.bam	K562_VEGFCasExo	VEGF_CasExo	VEGF_CasExo_K562_VEGFCasExo_21:34606498-34606521_8	GGTGAGTGAGTGTGTGCGTGTGG	none
2	208724875	208724898	2:208724875-208724898	8	+	0.0	TGTGTGTGTGTGTGTGTGTGTGT	5		VEGF_CasExo_sorted.bam	K562_VEGFCasExo	VEGF_CasExo	VEGF_CasExo_K562_VEGFCasExo_2:208724875-208724898_8	GGTGAGTGAGTGTGTGCGTGTGG	none
2	25483572	25483595	2:25483572-25483595	8	-	0.0	GCATGGTGAGTGTGTGTGTGTGC	6		VEGF_CasExo_sorted.bam	K562_VEGFCasExo	VEGF_CasExo	VEGF_CasExo_K562_VEGFCasExo_2:25483572-25483595_8	GGTGAGTGAGTGTGTGCGTGTGG	none
3	21349486	21349509	3:21349486-21349509	8	-	0.0	TGTGTGTGTGTGTGTGTGTGTGT	5		VEGF_CasExo_sorted.bam	K562_VEGFCasExo	VEGF_CasExo	VEGF_CasExo_K562_VEGFCasExo_3:21349486-21349509_8	GGTGAGTGAGTGTGTGCGTGTGG	none
3	40369877	40369900	3:40369877-40369900	8	-	0.0	GGGGAATGAGTGTGTGTGTGGGG	4		VEGF_CasExo_sorted.bam	K562_VEGFCasExo	VEGF_CasExo	VEGF_CasExo_K562_VEGFCasExo_3:40369877-40369900_8	GGTGAGTGAGTGTGTGCGTGTGG	none
3	69736361	69736384	3:69736361-69736384	8	+	0.0	TGTGTGTGTGTGTGTGTGTGTGT	5		VEGF_CasExo_sorted.bam	K562_VEGFCasExo	VEGF_CasExo	VEGF_CasExo_K562_VEGFCasExo_3:69736361-69736384_8	GGTGAGTGAGTGTGTGCGTGTGG	none
4	111475693	111475716	4:111475693-111475716	8	+	0.0	TGTGAGTGTGTGTGTGTGTGTGC	4		VEGF_CasExo_sorted.bam	K562_VEGFCasExo	VEGF_CasExo	VEGF_CasExo_K562_VEGFCasExo_4:111475693-111475716_8	GGTGAGTGAGTGTGTGCGTGTGG	none
4	179730085	179730108	4:179730085-179730108	8	+	0.0	TGTGTGTGTGTGTGTGTGTGTGT	5		VEGF_CasExo_sorted.bam	K562_VEGFCasExo	VEGF_CasExo	VEGF_CasExo_K562_VEGFCasExo_4:179730085-179730108_8	GGTGAGTGAGTGTGTGCGTGTGG	none
4	82031880	82031903	4:82031880-82031903	8	-	0.0	TGTGTGTGTGTGTGTGTGTGTGC	5		VEGF_CasExo_sorted.bam	K562_VEGFCasExo	VEGF_CasExo	VEGF_CasExo_K562_VEGFCasExo_4:82031880-82031903_8	GGTGAGTGAGTGTGTGCGTGTGG	none
5	10637537	10637560	5:10637537-10637560	8	-	0.0	TGTGTGTGTGTGTGTGTGTGTGT	5		VEGF_CasExo_sorted.bam	K562_VEGFCasExo	VEGF_CasExo	VEGF_CasExo_K562_VEGFCasExo_5:10637537-10637560_8	GGTGAGTGAGTGTGTGCGTGTGG	none
6	40853703	40853726	6:40853703-40853726	8	+	0.0	TGTGTGTGTGTGTGTGTGTGTAG	5		VEGF_CasExo_sorted.bam	K562_VEGFCasExo	VEGF_CasExo	VEGF_CasExo_K562_VEGFCasExo_6:40853703-40853726_8	GGTGAGTGAGTGTGTGCGTGTGG	none
7	41086349	41086372	7:41086349-41086372	8	-	0.0	TGCATGTGAGTGTGTGTGTTTGG	6		VEGF_CasExo_sorted.bam	K562_VEGFCasExo	VEGF_CasExo	VEGF_CasExo_K562_VEGFCasExo_7:41086349-41086372_8	GGTGAGTGAGTGTGTGCGTGTGG	none
X	117219762	117219785	X:117219762-117219785	8	+	0.0	TGTGTGTGTGTGTGTGTGTGTGT	5		VEGF_CasExo_sorted.bam	K562_VEGFCasExo	VEGF_CasExo	VEGF_CasExo_K562_VEGFCasExo_X:117219762-117219785_8	GGTGAGTGAGTGTGTGCGTGTGG	none
X	122424433	122424456	X:122424433-122424456	8	+	0.0	GGACTGTGTGTGTGTGTGTGTGT	6		VEGF_CasExo_sorted.bam	K562_VEGFCasExo	VEGF_CasExo	VEGF_CasExo_K562_VEGFCasExo_X:122424433-122424456_8	GGTGAGTGAGTGTGTGCGTGTGG	none
X	39509046	39509069	X:39509046-39509069	8	-	0.0	GATAACAGAGTGTGTGCTTGTGG	5		VEGF_CasExo_sorted.bam	K562_VEGFCasExo	VEGF_CasExo	VEGF_CasExo_K562_VEGFCasExo_X:39509046-39509069_8	GGTGAGTGAGTGTGTGCGTGTGG	none
X	5122838	5122861	X:5122838-5122861	8	+	0.0	TGTGTGTGTGTGTGTGTGTGTGG	4		VEGF_CasExo_sorted.bam	K562_VEGFCasExo	VEGF_CasExo	VEGF_CasExo_K562_VEGFCasExo_X:5122838-5122861_8	GGTGAGTGAGTGTGTGCGTGTGG	none
X	95919431	95919454	X:95919431-95919454	8	+	0.0	GATGTGTGTGTGTGTGTGTGTGT	5		VEGF_CasExo_sorted.bam	K562_VEGFCasExo	VEGF_CasExo	VEGF_CasExo_K562_VEGFCasExo_X:95919431-95919454_8	GGTGAGTGAGTGTGTGCGTGTGG	none
11	45381282	45381305	11:45381282-45381305	6	+	0.0	TGTGTGTATGTGTGTGTGTGTGG	5		VEGF_CasExo_sorted.bam	K562_VEGFCasExo	VEGF_CasExo	VEGF_CasExo_K562_VEGFCasExo_11:45381282-45381305_6	GGTGAGTGAGTGTGTGCGTGTGG	none
12	108264739	108264762	12:108264739-108264762	6	-	0.0	TGTGTGTGTGTGTGTGTGTGTGT	5		VEGF_CasExo_sorted.bam	K562_VEGFCasExo	VEGF_CasExo	VEGF_CasExo_K562_VEGFCasExo_12:108264739-108264762_6	GGTGAGTGAGTGTGTGCGTGTGG	none
12	19986919	19986942	12:19986919-19986942	6	-	0.0	TGTGTGTGTGTATGTGTGTGTGG	5		VEGF_CasExo_sorted.bam	K562_VEGFCasExo	VEGF_CasExo	VEGF_CasExo_K562_VEGFCasExo_12:19986919-19986942_6	GGTGAGTGAGTGTGTGCGTGTGG	none
12	71382093	71382116	12:71382093-71382116	6	+	0.0	AGAGAGAGATTGTGTGTGTGTGT	6		VEGF_CasExo_sorted.bam	K562_VEGFCasExo	VEGF_CasExo	VEGF_CasExo_K562_VEGFCasExo_12:71382093-71382116_6	GGTGAGTGAGTGTGTGCGTGTGG	none
12	76462537	76462560	12:76462537-76462560	6	-	0.0	AGTGTGTGTGTGTGTGTGTGTGT	5		VEGF_CasExo_sorted.bam	K562_VEGFCasExo	VEGF_CasExo	VEGF_CasExo_K562_VEGFCasExo_12:76462537-76462560_6	GGTGAGTGAGTGTGTGCGTGTGG	none
13	110345346	110345369	13:110345346-110345369	6	-	0.0	TGTGTGTGTGTGTGTGTGTGTGT	5		VEGF_CasExo_sorted.bam	K562_VEGFCasExo	VEGF_CasExo	VEGF_CasExo_K562_VEGFCasExo_13:110345346-110345369_6	GGTGAGTGAGTGTGTGCGTGTGG	none
15	45871882	45871905	15:45871882-45871905	6	-	0.0	TGTGTGTGTGTGTGTGTGTGTGT	5		VEGF_CasExo_sorted.bam	K562_VEGFCasExo	VEGF_CasExo	VEGF_CasExo_K562_VEGFCasExo_15:45871882-45871905_6	GGTGAGTGAGTGTGTGCGTGTGG	none
16	12557675	12557698	16:12557675-12557698	6	+	0.0	TGTGTGTGTGTGTGTGTGTGTGT	5		VEGF_CasExo_sorted.bam	K562_VEGFCasExo	VEGF_CasExo	VEGF_CasExo_K562_VEGFCasExo_16:12557675-12557698_6	GGTGAGTGAGTGTGTGCGTGTGG	none
16	31864210	31864233	16:31864210-31864233	6	+	0.0	CTGGAGTGAGTCTGTGTGTGTGG	5	TG-GAGTGAGTCTGTGTGTGTGG	VEGF_CasExo_sorted.bam	K562_VEGFCasExo	VEGF_CasExo	VEGF_CasExo_K562_VEGFCasExo_16:31864210-31864233_6	GGTGAGTGAGTGTGTGCGTGTGG	GGTGAGTGAGTGTGTGCGTGTGG
16	78515622	78515645	16:78515622-78515645	6	+	0.0	TGTGTGTGTGTGTGTGTGTGTGT	5		VEGF_CasExo_sorted.bam	K562_VEGFCasExo	VEGF_CasExo	VEGF_CasExo_K562_VEGFCasExo_16:78515622-78515645_6	GGTGAGTGAGTGTGTGCGTGTGG	none
16	88218500	88218523	16:88218500-88218523	6	-	0.0	ATTGTGTGAGTGTGTGCATGTGG	4		VEGF_CasExo_sorted.bam	K562_VEGFCasExo	VEGF_CasExo	VEGF_CasExo_K562_VEGFCasExo_16:88218500-88218523_6	GGTGAGTGAGTGTGTGCGTGTGG	none
17	16585525	16585548	17:16585525-16585548	6	+	0.0	TGTGTGTGTGTGTGTGTGTGTGT	5		VEGF_CasExo_sorted.bam	K562_VEGFCasExo	VEGF_CasExo	VEGF_CasExo_K562_VEGFCasExo_17:16585525-16585548_6	GGTGAGTGAGTGTGTGCGTGTGG	none
17	63663680	63663703	17:63663680-63663703	6	-	0.0	TGTGTGTGTGTGTGTGTGTGTGT	5		VEGF_CasExo_sorted.bam	K562_VEGFCasExo	VEGF_CasExo	VEGF_CasExo_K562_VEGFCasExo_17:63663680-63663703_6	GGTGAGTGAGTGTGTGCGTGTGG	none
18	3659406	3659429	18:3659406-3659429	6	-	0.0	TGTGTGTGTGTGTGTGTGTGTGT	5		VEGF_CasExo_sorted.bam	K562_VEGFCasExo	VEGF_CasExo	VEGF_CasExo_K562_VEGFCasExo_18:3659406-3659429_6	GGTGAGTGAGTGTGTGCGTGTGG	none
1	114385908	114385931	1:114385908-114385931	6	+	0.0	TGTGTGTGTGTGTGTGTGTGTGG	4		VEGF_CasExo_sorted.bam	K562_VEGFCasExo	VEGF_CasExo	VEGF_CasExo_K562_VEGFCasExo_1:114385908-114385931_6	GGTGAGTGAGTGTGTGCGTGTGG	none
22	17326486	17326509	22:17326486-17326509	6	-	0.0	TGTGCGTGTGTGTGTGTGTGTGT	5		VEGF_CasExo_sorted.bam	K562_VEGFCasExo	VEGF_CasExo	VEGF_CasExo_K562_VEGFCasExo_22:17326486-17326509_6	GGTGAGTGAGTGTGTGCGTGTGG	none
2	121087493	121087516	2:121087493-121087516	6	+	0.0	GGAGAGTGTGAGTGTGTGTGTGG	4		VEGF_CasExo_sorted.bam	K562_VEGFCasExo	VEGF_CasExo	VEGF_CasExo_K562_VEGFCasExo_2:121087493-121087516_6	GGTGAGTGAGTGTGTGCGTGTGG	none
2	168152289	168152312	2:168152289-168152312	6	+	0.0	TGTGTGTGTGTGTGTGTGTGTGT	5		VEGF_CasExo_sorted.bam	K562_VEGFCasExo	VEGF_CasExo	VEGF_CasExo_K562_VEGFCasExo_2:168152289-168152312_6	GGTGAGTGAGTGTGTGCGTGTGG	none
2	32360193	32360216	2:32360193-32360216	6	+	0.0	TGTGTGTGTGTGTGTGTGTGTGT	5		VEGF_CasExo_sorted.bam	K562_VEGFCasExo	VEGF_CasExo	VEGF_CasExo_K562_VEGFCasExo_2:32360193-32360216_6	GGTGAGTGAGTGTGTGCGTGTGG	none
2	49000229	49000252	2:49000229-49000252	6	-	0.0	TGTGTGTGTGTGTGTGTGTGTAC	6		VEGF_CasExo_sorted.bam	K562_VEGFCasExo	VEGF_CasExo	VEGF_CasExo_K562_VEGFCasExo_2:49000229-49000252_6	GGTGAGTGAGTGTGTGCGTGTGG	none
2	73400280	73400303	2:73400280-73400303	6	-	0.0	GGGGTGTGTGTGTGTGTGTGTGG	4		VEGF_CasExo_sorted.bam	K562_VEGFCasExo	VEGF_CasExo	VEGF_CasExo_K562_VEGFCasExo_2:73400280-73400303_6	GGTGAGTGAGTGTGTGCGTGTGG	none
2	87780496	87780519	2:87780496-87780519	6	-	0.0	TGTGTGTGTGTGTATGTGTGTGT	6		VEGF_CasExo_sorted.bam	K562_VEGFCasExo	VEGF_CasExo	VEGF_CasExo_K562_VEGFCasExo_2:87780496-87780519_6	GGTGAGTGAGTGTGTGCGTGTGG	none
3	100562361	100562384	3:100562361-100562384	6	+	0.0	GATGTGTGTGTGTGTGTGTGTGT	5		VEGF_CasExo_sorted.bam	K562_VEGFCasExo	VEGF_CasExo	VEGF_CasExo_K562_VEGFCasExo_3:100562361-100562384_6	GGTGAGTGAGTGTGTGCGTGTGG	none
3	173675715	173675738	3:173675715-173675738	6	+	0.0	GGTGTGTGAGTGAGTGAGTGTTG	4		VEGF_CasExo_sorted.bam	K562_VEGFCasExo	VEGF_CasExo	VEGF_CasExo_K562_VEGFCasExo_3:173675715-173675738_6	GGTGAGTGAGTGTGTGCGTGTGG	none
3	181281144	181281167	3:181281144-181281167	6	-	0.0	AGAGACAGAGTGTGTGTGTGTGT	6		VEGF_CasExo_sorted.bam	K562_VEGFCasExo	VEGF_CasExo	VEGF_CasExo_K562_VEGFCasExo_3:181281144-181281167_6	GGTGAGTGAGTGTGTGCGTGTGG	none
3	7452342	7452365	3:7452342-7452365	6	-	0.0	TGTGTGTGTGTGTGTGTGTGTGG	4		VEGF_CasExo_sorted.bam	K562_VEGFCasExo	VEGF_CasExo	VEGF_CasExo_K562_VEGFCasExo_3:7452342-7452365_6	GGTGAGTGAGTGTGTGCGTGTGG	none
4	104365245	104365268	4:104365245-104365268	6	+	0.0	TGTGTGTGTGTGTGTGTGTGTGT	5		VEGF_CasExo_sorted.bam	K562_VEGFCasExo	VEGF_CasExo	VEGF_CasExo_K562_VEGFCasExo_4:104365245-104365268_6	GGTGAGTGAGTGTGTGCGTGTGG	none
4	145646810	145646833	4:145646810-145646833	6	+	0.0	CGTGCGTGTGTGTGTGTGTGTGT	5		VEGF_CasExo_sorted.bam	K562_VEGFCasExo	VEGF_CasExo	VEGF_CasExo_K562_VEGFCasExo_4:145646810-145646833_6	GGTGAGTGAGTGTGTGCGTGTGG	none
7	16731499	16731522	7:16731499-16731522	6	+	0.0	GTTCTGTGTGTGTGTGTGTGTGT	6		VEGF_CasExo_sorted.bam	K562_VEGFCasExo	VEGF_CasExo	VEGF_CasExo_K562_VEGFCasExo_7:16731499-16731522_6	GGTGAGTGAGTGTGTGCGTGTGG	none
8	11991934	11991957	8:11991934-11991957	6	+	0.0	TGTGTGTGTGTGTGTGTGTGTGT	5		VEGF_CasExo_sorted.bam	K562_VEGFCasExo	VEGF_CasExo	VEGF_CasExo_K562_VEGFCasExo_8:11991934-11991957_6	GGTGAGTGAGTGTGTGCGTGTGG	none
9	139223439	139223462	9:139223439-139223462	6	+	0.0	GCTGTGAGAGAGTGTGTGTGTGG	5		VEGF_CasExo_sorted.bam	K562_VEGFCasExo	VEGF_CasExo	VEGF_CasExo_K562_VEGFCasExo_9:139223439-139223462_6	GGTGAGTGAGTGTGTGCGTGTGG	none
X	36954059	36954082	X:36954059-36954082	6	+	0.0	TGTGTGTGTGTGTGTGTGTGTGT	5		VEGF_CasExo_sorted.bam	K562_VEGFCasExo	VEGF_CasExo	VEGF_CasExo_K562_VEGFCasExo_X:36954059-36954082_6	GGTGAGTGAGTGTGTGCGTGTGG	none
X	56813736	56813759	X:56813736-56813759	6	-	0.0	TTTGTGTGTGTGTGTGCGTGTGT	5		VEGF_CasExo_sorted.bam	K562_VEGFCasExo	VEGF_CasExo	VEGF_CasExo_K562_VEGFCasExo_X:56813736-56813759_6	GGTGAGTGAGTGTGTGCGTGTGG	none

[truncated: 3 more sheets: K562_CCExo_VEGF, K562_Cas9_TRBC1, K562_CCExo_TRBC1]
